# Supplementary material for: The association of a reduced susceptibility to moxifloxacin in causative Clostridium (Clostridioides) difficile strain with the clinical outcome of patients
Source: Antimicrob Resist Infect Control. 2020 Jun 30;9:98. doi: 10.1186/s13756-020-00765-y (PMC7325081; doi:10.1186/s13756-020-00765-y)
Supplement: Supplementary file 2 — Additional file 2. [file 13756_2020_765_MOESM2_ESM.xlsx]

## Sheet: hospital
Algorithm	AlgorithmOth	ExclusionComment	ExclusionOfWards	HospitalDataType	HospitalGroupId	HospitalGroupType	HospitalId	HospitalPartOfGroup	HospitalSize	HospitalSpecialization	HospitalType	Inf	NetworkId	NumCAUNKCDICases	NumHACDICases	NumHospSurvDischarges	NumHospSurvPatientDays	NumRecurrentCDICases	NumStoolTestsCDI	NumStoolTestsCDIPositive	PeriodEnd	PeriodStart	SurveillanceOption	DataSource	DateUsedForStatistics	RecordId	RecordType	RecordTypeVersion	ReportingCountry	Status	Subject	test/10kpbs	HA/10kpbs	CAUN/10kpbs	rCDI/10kpbs	INCI/10kbs
O	GDH_AB_CULT	N	N	S	Unknown	TERT	A	N	917		TERT			0	22	6832	53728	5	379	UNK	2017-12-31	2017-10-01	E	LV-HAICDI	2017-10-01	A	HAICDI	3	LV	NEW/UPDATE	HAICDI	70.5405	4.0947	0	0.930613	5.02531
GDH-AB_NAAT/TC		N	N	S	Unknown	SEC	B	N	995		SEC			9	31	9515	57833	10	414	UNK	2017-12-31	2017-10-01	E	LV-HAICDI	2017-10-01	B	HAICDI	3	LV	NEW/UPDATE	HAICDI	71.5854	5.36026	1.5562	1.72912	8.64558
GDH-AB_NAAT/TC		N	N	S	Unknown	SEC	C	N	1447		SEC			6	27	12957	90774	4	344	UNK	2017-12-31	2017-10-01	E	LV-HAICDI	2017-10-01	C	HAICDI	3	LV	NEW/UPDATE	HAICDI	37.8963	2.97442	0.660982	0.440655	4.07606
GDH-AB_NAAT/TC		N	N	S	Unknown	TERT	D	N	1888		TERT			12	38	16988	108188	4	691	UNK	2017-12-31	2017-10-01	E	LV-HAICDI	2017-10-01	D	HAICDI	3	LV	NEW/UPDATE	HAICDI	63.8703	3.5124	1.10918	0.369727	4.99131
GDH-AB_NAAT/TC		N	N	S	Unknown	TERT	E	N	1917		TERT			4	21	19157	143366	4	269	UNK	2017-12-31	2017-10-01	E	LV-HAICDI	2017-10-01	E	HAICDI	3	LV	NEW/UPDATE	HAICDI	18.7632	1.46478	0.279006	0.279006	2.02279
NAAT		N	N	S	Unknown	TERT	F	N	1739		TERT			3	50	16855	115691	7	539	UNK	2017-12-31	2017-10-01	E	LV-HAICDI	2017-10-01	F	HAICDI	3	LV	NEW/UPDATE	HAICDI	46.5896	4.32186	0.259311	0.60506	5.18623
GDH-AB_NAAT/TC		N	N	S	Unknown	TERT	G	N	1063		TERT			5	13	9138	65200	5	175	UNK	2017-12-31	2017-10-01	E	LV-HAICDI	2017-10-01	G	HAICDI	3	LV	NEW/UPDATE	HAICDI	26.8405	1.99387	0.766871	0.766871	3.52761
GDH-AB_NAAT/TC		N	N	S	Unknown	TERT	H	N	1375		TERT			0	21	10263	90023	1	474	UNK	2017-12-31	2017-10-01	E	LV-HAICDI	2017-10-01	H	HAICDI	3	LV	NEW/UPDATE	HAICDI	52.6532	2.33274	0	0.111083	2.44382
GDH-AB_NAAT/TC		N	N	S	Unknown	SPEC	I	N	315	Organ transplant centre	SPEC			2	6	4233	20448	1	188	UNK	2017-12-31	2017-10-01	E	LV-HAICDI	2017-10-01	I	HAICDI	3	LV	NEW/UPDATE	HAICDI	91.9405	2.93427	0.978091	0.489045	4.40141
O	GDH_AB_CULT	N	N	S	Unknown	SEC	J	N	336		SEC			1	14	3634	22196	0	120	UNK	2017-12-31	2017-10-01	E	LV-HAICDI	2017-10-01	J	HAICDI	3	LV	NEW/UPDATE	HAICDI	54.0638	6.30744	0.450532	0	6.75797
O	GDH_AB_CULT	N	N	S	Unknown	SEC	K	N	949		SEC			2	19	9154	58946	1	399	UNK	2017-12-31	2017-10-01	E	LV-HAICDI	2017-10-01	K	HAICDI	3	LV	NEW/UPDATE	HAICDI	67.6891	3.22329	0.339294	0.169647	3.73223
GDH-AB_NAAT/TC		N	N	S	Unknown	SEC	L	N	457		SEC			0	16	4753	29801	0	147	UNK	2017-12-31	2017-10-01	E	LV-HAICDI	2017-10-01	L	HAICDI	3	LV	NEW/UPDATE	HAICDI	49.3272	5.36895	0	0	5.36895
GDH-AB_NAAT/TC		N	N	S	Unknown	TERT	M	N	1141		TERT			3	27	13155	75082	7	387	UNK	2017-12-31	2017-10-01	E	LV-HAICDI	2017-10-01	M	HAICDI	3	LV	NEW/UPDATE	HAICDI	51.5436	3.59607	0.399563	0.932314	4.92795
O	GDH_AB_CULT	N	N	S	Unknown	SEC	N	N	427		SEC			4	11	4520	30019	1	112	UNK	2017-12-31	2017-10-01	E	LV-HAICDI	2017-10-01	N	HAICDI	3	LV	NEW/UPDATE	HAICDI	37.3097	3.66435	1.33249	0.333122	5.32996
GDH-AB_NAAT/TC		N	N	S	Unknown	SEC	O	N	466		SEC			1	9	4068	33567	0	264	UNK	2017-12-31	2017-10-01	E	LV-HAICDI	2017-10-01	O	HAICDI	3	LV	NEW/UPDATE	HAICDI	78.6487	2.6812	0.297912	0	2.97912
O	GDH_AB_CULT	N	N	S	Unknown	TERT	P	N	677		TERT			0	5	5421	34977	1	157	UNK	2017-12-31	2017-10-01	E	LV-HAICDI	2017-10-01	P	HAICDI	3	LV	NEW/UPDATE	HAICDI	44.8866	1.42951	0	0.285902	1.71541
							16		16109					52	330	150643	1029839	51	5059
																			Average													54.0093	3.45376	0.52684	0.465135	4.44573
															330				SMODCH													18.7075	1.35254	0.479574	0.440127	1.71407
															52				95%CI													9.16649	0.662732	0.234987	0.215658	0.839877
															51																	44.8428	2.79102	0.291853	0.249477	3.60585
															433 cases																	63.1758	4.11649	0.761827	0.680793	5.28561
											Beds in 2017			77578
											Covering in 2017			0.208

## Sheet: case data
RecordId	RecordType	ParentId	Age	AgeMonth	ASTByNationalRefLab	BinaryToxinGenes	CDIAtAdmission	CDIOrigin	ComplicatedCourse	DateOfFirstSample	DateOfHospitalAdmission	DateOfHospitalDischarge	DateOfOnset	DateOfSampling	onsetminusadmission	Gender	HealthcareAdmission	InfectionOutcome	Death after CDI diag (days)	LaboratoryID	McCabe	MetronidazoleMIC	MetronidazoleSIR	MFXMICMethod	MicrobiologyCollected	MoxifloxacinMIC	MoxifloxacinSIR	MTRMICMethod	PatientCounterOrig	Hospital	PatientCounter	PatientSpecialty	PCRRibotype	ReasonTyping	RecurrentCDI	RibotypeMethod	RibotypeMethodComment	ToxinProduction	TypingByNationalRefLab	UnitId	UnitSpecialtyShort	VancomycinMIC	VancomycinSIR	VANMICMethod	Subject
3327	HAICDI$INF	E	33		NA	NEG	Y	CA	N	2017-10-02	2017-09-29	2017-10-13	2017-09-29	2017-10-02	0	F	N	A				2	E	AGD	Y	2	S	AGD	CZ_2017_E1	E	1		29	O	N	CE-PCR		POS	N			1	S	AGD	HAICDI
3330	HAICDI$INF	C	89		NA	NEG	N	HA-CURR	N		2017-10-05	2017-10-10	2017-10-09		4	M	Y-Hosp	DPOSREL	1			0.5	S	AGD	Y	1	S	AGD	CZ_2017_C1	C	2		2	O	N	CE-PCR		POS	N			1	S	AGD	HAICDI
3331	HAICDI$INF	C	64		NA	NEG	Y	HA-CURR	N		2017-10-02	2017-10-04	2017-10-01		-1	F	Y-Hosp	A				0.5	S	AGD	Y	1	S	AGD	CZ_2017_C2	C	3		5	O	N	CE-PCR		POS	N			1	S	AGD	HAICDI
3333	HAICDI$INF	P	83		NA	NEG	N	HA-CURR	N		2017-09-15	2018-01-16	2017-10-02		17	M	Y-Hosp	A				0.25	S	AGD	Y	2	S	AGD	CZ_2017_P1	P	4		11	O	Y	CE-PCR		POS	N			1	S	AGD	HAICDI
3336	HAICDI$INF	E	72		NA	NEG	N	HA-CURR	N	2017-10-10	2017-05-24	2017-10-11	2017-10-05	2017-10-10	134	M	Y-Hosp	DPOSREL	6			0.5	S	AGD	Y	6	R	AGD	CZ_2017_E2	E	5		1	O	N	CE-PCR		POS	N			0.25	S	AGD	HAICDI
3337	HAICDI$INF	D	94		NA	NEG	N	HA-CURR	y	2017-10-18	2017-09-18	2017-10-07	2017-10-05	2017-10-18	17	M	Y-Hosp	DDEFREL	2			0.5	S	AGD	Y	1	S	AGD	CZ_2017_D1	D	6		5	O	N	CE-PCR		POS	N			0.25	S	AGD	HAICDI
3338	HAICDI$INF	N	81		NA	NEG	N	HA-CURR	N		2017-09-27	2017-11-06	2017-10-10		13	F	N	DPOSREL	27			0.5	S	AGD	Y	2	S	AGD	CZ_2017_N1	N	7		18	O	N	CE-PCR		POS	N			1	S	AGD	HAICDI
3339	HAICDI$INF	C	87		NA	NEG	N	HA-CURR	N		2017-10-01	2017-10-16	2017-10-10		9	F	Y-Hosp	A				1	S	AGD	Y	6	R	AGD	CZ_2017_C3	C	8		1	O	Y	CE-PCR		POS	N			0.25	S	AGD	HAICDI
3340	HAICDI$INF	C	85		NA	NEG	N	HA-CURR	N		2017-09-27	2017-10-23	2017-10-07		10	F	N	A				0.125	S	AGD	Y	0.5	S	AGD	CZ_2017_C4	C	9		14	O	N	CE-PCR		POS	N			0.125	S	AGD	HAICDI
3341	HAICDI$INF	C	66		NA	NEG	N	CA	y	2017-10-10	2017-10-09	2017-11-15	2017-10-09	2017-10-10	0	F	N	DNOTREL	37			0.5	S	AGD	Y	6	R	AGD	CZ_2017_C5	C	10		1	O	N	CE-PCR		POS	N			0.5	S	AGD	HAICDI
3342	HAICDI$INF	J	85		NA	NEG	N	HA-CURR	N		2017-09-22	2017-10-16	2017-10-02		10	F	Y-Hosp	A				1	S	AGD	Y	6	R	AGD	CZ_2017_J1	J	11		1	O	N	CE-PCR		POS	N			0.25	S	AGD	HAICDI
3343	HAICDI$INF	J	76		NA	NEG	N	HA-CURR	N		2017-09-10	2017-10-02	2017-10-02		22	F	Y-Hosp	A				2	E	AGD	Y	6	R	AGD	CZ_2017_J2	J	12		1	O	N	CE-PCR		POS	N			0.25	S	AGD	HAICDI
3344	HAICDI$INF	J	84		NA	NEG	N	HA-CURR	N		2017-08-31	2018-02-01	2017-10-12		42	M	Y-Hosp	A				2	E	AGD	Y	32	R	AGD	CZ_2017_J3	J	13		1	O	N	CE-PCR		POS	N			3	R	AGD	HAICDI
3345	HAICDI$INF	J	75		NA	NEG	Y	HA-CURR	N		2017-10-10	2018-02-19	2017-10-10		0	F	Y-Hosp	DNOTREL	132			1	S	AGD	Y	32	R	AGD	CZ_2017_J4	J	14		1	O	N	CE-PCR		POS	N			1	S	AGD	HAICDI
3346	HAICDI$INF	C	84		NA	NEG	N	HA-CURR	N		2017-09-06	2017-10-19	2017-10-13		37	F	Y-Hosp	A				1	S	AGD	Y	6	R	AGD	CZ_2017_C6	C	15		1	O	N	CE-PCR		POS	N			0.25	S	AGD	HAICDI
3347	HAICDI$INF	A	53		NA	NEG	N	HA-CURR	N		2017-09-20	2017-11-24	2017-10-11		21	M	Y-Hosp	A				0.25	S	AGD	Y	1	S	AGD	CZ_2017_A1	A	16		2	O	N	CE-PCR		POS	N			0.5	S	AGD	HAICDI
3348	HAICDI$INF	A	59		NA	NEG	N	HA-OHOSP	y		2017-10-12	2017-11-01	2017-10-13		1	F	Y-OTH	A				1	S	AGD	Y	2	S	AGD	CZ_2017_A2	A	17		20	O	Y	CE-PCR		POS	N			0.25	S	AGD	HAICDI
3352	HAICDI$INF	B	50		NA	NEG	N	HA-CURR	N	2017-10-11	2017-08-27	2017-12-01	2017-10-11	2017-10-11	45	M	Y-Hosp	A				0.25	S	AGD	Y	2	S	AGD	CZ_2017_B1	B	18		1	O	N	CE-PCR		POS	N			2	S	AGD	HAICDI
3353	HAICDI$INF	B	85		NA	NEG	N	HA-CURR	N	2017-10-01	2017-09-17	2017-10-11	2017-10-01	2017-10-01	14	F	Y-Hosp	DPOSREL	10			1	S	AGD	Y	32	R	AGD	CZ_2017_B2	B	19		1	O	N	CE-PCR		POS	N			1	S	AGD	HAICDI
3354	HAICDI$INF	B	87		NA	NEG	Y	HA-CURR	N	2017-10-02	2017-10-01	2017-11-12	2017-09-22	2017-10-02	-9	F	N	DDEFREL	51			2	E	AGD	Y	32	R	AGD	CZ_2017_B3	B	20		1	O	N	CE-PCR		POS	N			2	S	AGD	HAICDI
3355	HAICDI$INF	B	68		NA	NEG	Y	HA-CURR	N	2017-10-04	2017-10-02	2017-10-09	2017-09-25	2017-10-04	-7	F	Y-LTCF	DDEFREL	14			3	R	AGD	Y	6	R	AGD	CZ_2017_B4	B	21		1	O	N	CE-PCR		POS	N			2	S	AGD	HAICDI
3356	HAICDI$INF	B	81		NA	NEG	Y	HA-CURR	N	2017-10-06	2017-10-04	2017-10-17	2017-10-03	2017-10-06	-1	F	Y-LTCF	A				0.5	S	AGD	Y	1	S	AGD	CZ_2017_B5	B	22		1	O	Y	CE-PCR		POS	N			1	S	AGD	HAICDI
3357	HAICDI$INF	B	90		NA	NEG	N	HA-LTCF	N	2017-10-06	2017-09-19	2017-10-16	2017-10-01	2017-10-06	12	F	Y-OTH	DNOTREL	15			0.5	S	AGD	Y	1	S	AGD	CZ_2017_B6	B	23		12	O	Y	CE-PCR		POS	N			1	S	AGD	HAICDI
3358	HAICDI$INF	B	67		NA	NEG	Y	HA-CURR	N	2017-10-06	2017-10-06	2017-10-30	2017-10-03	2017-10-06	-3	M	Y-Hosp	A				1	S	AGD	Y	6	R	AGD	CZ_2017_B7	B	24		1	O	N	CE-PCR		POS	N			0.5	S	AGD	HAICDI
3359	HAICDI$INF	B	69		NA	NEG	Y	HA-CURR	N	2017-10-09	2017-10-09	2017-10-16	2017-10-09	2017-10-09	0	F	Y-Hosp	A				0.25	S	AGD	Y	2	S	AGD	CZ_2017_B8	B	25		14	O	N	CE-PCR		POS	N			0.5	S	AGD	HAICDI
3360	HAICDI$INF	B	71		NA	POS	Y	HA-CURR	N	2017-10-10	2017-10-08	2017-10-09	2017-10-08	2017-10-10	0	M	Y-Hosp	DDEFREL	1			2	E	AGD	Y	32	R	AGD	CZ_2017_B9	B	26		176	O	N	CE-PCR		POS	N			0.5	S	AGD	HAICDI
3362	HAICDI$INF	B	87		NA	POS	Y	HA-OHOSP	N	2017-10-10	2017-10-10	2017-11-07	2017-10-10	2017-10-10	0	F	Y-OTH	A				2	E	AGD	Y	6	R	AGD	CZ_2017_B10	B	27		176	O	N	CE-PCR		POS	N			0.25	S	AGD	HAICDI
3363	HAICDI$INF	B	64		NA	NEG	N	HA-CURR	N	2017-10-10	2017-08-10	2017-10-11	2017-10-08	2017-10-10	59	F	N	A				0.25	S	AGD	Y	2	S	AGD	CZ_2017_B11	B	28		unknown	O	N	CE-PCR		POS	N			1	S	AGD	HAICDI
3364	HAICDI$INF	B	74		NA	NEG	Y	CA	N	2017-10-11	2017-10-10	2017-10-18	2017-10-06	2017-10-11	-4	F	N	DNOTREL	12			1	S	AGD	Y	32	R	AGD	CZ_2017_B12	B	29		1	O	Y	CE-PCR		POS	N			1	S	AGD	HAICDI
3366	HAICDI$INF	A	57		NA	NEG	N	HA-CURR	N		2017-10-02	2017-11-21	2017-10-13		11	M	N	A				0.5	S	AGD	Y	2	S	AGD	CZ_2017_A3	A	30		11	O	N	CE-PCR		POS	N			0.125	S	AGD	HAICDI
3368	HAICDI$INF	A	66		NA	NEG	N	HA-CURR	N		2017-09-26	2017-10-17	2017-10-15		19	M	Y-Hosp	A				2	E	AGD	Y	32	R	AGD	CZ_2017_A4	A	31		1	O	Y	CE-PCR		POS	N			2	S	AGD	HAICDI
3369	HAICDI$INF	E	7		NA	NEG	N	HA-CURR	N	2017-10-19	2017-09-16	2017-11-09	2017-10-10	2017-10-19	24	M	Y-Hosp	A				0.25	S	AGD	Y	2	S	AGD	CZ_2017_E3	E	32		1	O	N	CE-PCR		POS	N			0.125	S	AGD	HAICDI
3370	HAICDI$INF	E	70		NA	NEG	N	HA-CURR	N	2017-10-19	2017-09-11	2018-02-01	2017-10-15	2017-10-19	34	M	Y-Hosp	A				0.25	S	AGD	Y	1	S	AGD	CZ_2017_E4	E	33		1	O	N	CE-PCR		POS	N			0.5	S	AGD	HAICDI
3371	HAICDI$INF	E	80		NA	NEG	N	HA-CURR	N	2017-10-19	2017-07-12	2017-11-09	2017-10-18	2017-10-19	98	F	Y-Hosp	A				0.25	S	AGD	Y	1	S	AGD	CZ_2017_E5	E	34		unknown	O	N	CE-PCR		POS	N			0.5	S	AGD	HAICDI
3373	HAICDI$INF	G	65		NA	POS	Y	HA-CURR	N	2017-10-09	2017-10-04	2017-10-11	2017-09-19	2017-10-09	-15	F	Y-Hosp	A				2	E	AGD	Y	6	R	AGD	CZ_2017_G1	G	35		176	O	N	CE-PCR		POS	N			1	S	AGD	HAICDI
3374	HAICDI$INF	G	79		NA	POS	N	HA-CURR	N	2017-10-10	2017-10-04	2018-01-08	2017-10-06	2017-10-10	2	M	Y-Hosp	A				2	E	AGD	Y	32	R	AGD	CZ_2017_G2	G	36		176	O	Y	CE-PCR		POS	N			2	S	AGD	HAICDI
3376	HAICDI$INF	D	51		NA	NEG	Y	CA	N		2017-09-28	2017-10-04	2017-09-28		0	F	N	A				0.25	S	AGD	Y	2	S	AGD	CZ_2017_D2	D	37		unknown	O	N	CE-PCR		POS	N			1	S	AGD	HAICDI
3377	HAICDI$INF	D	79		NA	NEG	N	HA-CURR	N		2017-09-20	2017-10-05	2017-09-28		8	F	N	A				0.25	S	AGD	Y	2	S	AGD	CZ_2017_D3	D	38		5	O	N	CE-PCR		POS	N			1	S	AGD	HAICDI
3378	HAICDI$INF	D	76		NA	POS	Y	CA	y		2017-09-29	2017-10-02	2017-09-29		0	M	N	DDEFREL	3			2	E	AGD	Y	6	R	AGD	CZ_2017_D4	D	39		176	O	Y	CE-PCR		POS	N			0.5	S	AGD	HAICDI
3379	HAICDI$INF	D	65		NA	POS	N	HA-CURR	N		2017-08-28	2017-10-15	2017-10-01		34	M	Y-Hosp	DUNKREL	14			0.25	S	AGD	Y	2	S	AGD	CZ_2017_D5	D	40		78	O	N	CE-PCR		POS	N			0.5	S	AGD	HAICDI
3380	HAICDI$INF	D	82		NA	NEG	Y	UNK	y		2017-10-03	2017-10-17	2017-10-03		0	M	N	A				0.25	S	AGD	Y	1	S	AGD	CZ_2017_D6	D	41		2	O	N	CE-PCR		POS	N			0.25	S	AGD	HAICDI
3381	HAICDI$INF	D	81		NA	NEG	Y	CA	N		2017-10-04	2017-11-14	2017-09-27		-7	F	N	A				0.25	S	AGD	Y	1	S	AGD	CZ_2017_D7	D	42		103	O	N	CE-PCR		POS	N			0.5	S	AGD	HAICDI
3382	HAICDI$INF	D	80		NA	NEG	Y	UNK	y		2017-10-04	2017-10-08	2017-10-04		0	M	N	DPOSREL	4			0.25	S	AGD	Y	1	S	AGD	CZ_2017_D8	D	43		14	O	N	CE-PCR		POS	N			0.5	S	AGD	HAICDI
3383	HAICDI$INF	D	14		NA	NEG	Y	CA	y		2017-10-06	2017-10-14	2017-10-06		0	F	N	A				0.25	S	AGD	Y	0.5	S	AGD	CZ_2017_D9	D	44		1	O	N	CE-PCR		POS	N			0.5	S	AGD	HAICDI
3384	HAICDI$INF	D	80		NA	NEG	Y	CA	N		2017-10-06	2017-10-27	2017-10-06		0	M	N	DUNKREL	21			0.25	S	AGD	Y	1	S	AGD	CZ_2017_D10	D	45		43	O	N	CE-PCR		POS	N			0.5	S	AGD	HAICDI
3385	HAICDI$INF	D	82		NA	NEG	N	HA-CURR	N		2017-09-29	2017-10-23	2017-10-09		10	F	N	A				0.25	S	AGD	Y	1	S	AGD	CZ_2017_D11	D	46		14	O	N	CE-PCR		POS	N			1	S	AGD	HAICDI
3386	HAICDI$INF	D	71		NA	NEG	N	HA-CURR	N		2017-09-28	2017-10-24	2017-10-10		12	F	N	A				0.25	S	AGD	Y	1	S	AGD	CZ_2017_D12	D	47		5	O	N	CE-PCR		POS	N			1	S	AGD	HAICDI
3387	HAICDI$INF	N	74		NA	NEG	N	HA-CURR	N		2017-10-03	2017-10-26	2017-10-12		9	F	Y-Hosp	A				0.25	S	AGD	Y	6	R	AGD	CZ_2017_N2	N	48		unknown	O	N	CE-PCR		POS	N			0.25	S	AGD	HAICDI
3388	HAICDI$INF	N	22		NA	NEG	N	HA-CURR	N		2017-10-05	2017-10-20	2017-10-11		6	M	N	A				0.25	S	AGD	Y	6	R	AGD	CZ_2017_N3	N	49		12	O	N	CE-PCR		POS	N			1	S	AGD	HAICDI
3389	HAICDI$INF	C	83		NA	NEG	N	HA-CURR	N	2017-10-17	2017-10-06	2017-10-23	2017-10-17	2017-10-17	11	F	N	A				0.25	S	AGD	Y	0.25	S	AGD	CZ_2017_C7	C	50		17	O	N	CE-PCR		POS	N			0.25	S	AGD	HAICDI
3390	HAICDI$INF	C	79		NA	POS	N	HA-CURR	N	2017-10-17	2017-10-07	2017-10-24	2017-10-17	2017-10-17	10	F	N	A				0.25	S	AGD	Y	0.5	S	AGD	CZ_2017_C8	C	51		78	O	Y	CE-PCR		POS	N			1	S	AGD	HAICDI
3391	HAICDI$INF	G	65		NA	POS	N	HA-CURR	N	2017-10-17	2017-10-06	2017-12-01	2017-10-17	2017-10-17	11	M	Y-Hosp	A				2	E	AGD	Y	6	R	AGD	CZ_2017_G3	G	52		176	O	N	CE-PCR		POS	N			1	S	AGD	HAICDI
3392	HAICDI$INF	M	87		NA	NEG	N	HA-CURR	Unk		2017-09-20	2017-10-18	2017-10-02		12	M	Y-Hosp	A				0.125	S	AGD	Y	1	S	AGD	CZ_2017_M1	M	53		2	O	N	CE-PCR		POS	N			1	S	AGD	HAICDI
3393	HAICDI$INF	M	91		NA	POS	N	HA-CURR	Unk		2017-09-26	2017-10-18	2017-10-07		11	F	Y-Hosp	A				1	S	AGD	Y	6	R	AGD	CZ_2017_M2	M	54		176	O	N	CE-PCR		POS	N			0.25	S	AGD	HAICDI
3394	HAICDI$INF	C	79		NA	NEG	N	HA-CURR	N		2017-09-25	2017-11-28	2017-10-18		23	M	Y-Hosp	A				1	S	AGD	Y	6	R	AGD	CZ_2017_C9	C	55		1	O	Y	CE-PCR		POS	N			0.25	S	AGD	HAICDI
3395	HAICDI$INF	C	86		NA	NEG	N	HA-CURR	N		2017-08-18	2017-11-23	2017-10-18		61	F	Y-Hosp	A				0.5	S	AGD	Y	6	R	AGD	CZ_2017_C10	C	56		1	O	N	CE-PCR		POS	N			0.25	S	AGD	HAICDI
3396	HAICDI$INF	A	75		NA	NEG	Y	HA-CURR	N		2017-10-17	2017-11-01	2017-10-13		-4	F	Y-Hosp	A				0.125	S	AGD	Y	1	S	AGD	CZ_2017_A5	A	57		17	O	N	CE-PCR		POS	N			0.25	S	AGD	HAICDI
3397	HAICDI$INF	A	87		NA	NEG	N	HA-CURR	N		2017-10-13	2017-10-27	2017-10-18		5	F	N	A				0.125	S	AGD	Y	2	S	AGD	CZ_2017_A6	A	58		5	O	N	CE-PCR		POS	N			0.25	S	AGD	HAICDI
3398	HAICDI$INF	A	67		NA	NEG	N	HA-CURR	N		2017-10-03	2017-11-03	2017-10-19		16	F	Y-Hosp	A				0.5	S	AGD	Y	0.5	S	AGD	CZ_2017_A7	A	59		17	O	Y	CE-PCR		POS	N			0.25	S	AGD	HAICDI
3399	HAICDI$INF	C	60		NA	NEG	Y	HA-CURR	N	2017-10-22	2017-10-20	2017-11-03	2017-10-18	2017-10-22	-2	F	Y-Hosp	A				0.25	S	AGD	Y	6	R	AGD	CZ_2017_C11	C	60		1	O	N	CE-PCR		POS	N			0.25	S	AGD	HAICDI
3400	HAICDI$INF	C	75		NA	NEG	N	HA-CURR	N	2017-10-21	2017-10-20	2017-11-02	2017-10-20	2017-10-21	0	M	Y-Hosp	DNOTREL	13			0.5	S	AGD	Y	6	R	AGD	CZ_2017_C12	C	61		1	O	N	CE-PCR		POS	N			0.25	S	AGD	HAICDI
3401	HAICDI$INF	N	79		NA	NEG	N	HA-CURR	N		2017-10-05	2018-01-25	2017-10-19		14	M	N	A				0.5	S	AGD	Y	32	R	AGD	CZ_2017_N4	N	62		12	O	N	CE-PCR		POS	N			1	S	AGD	HAICDI
3402	HAICDI$INF	J	75		NA	NEG	N	HA-CURR	N		2017-10-05	2017-10-19	2017-10-17		12	M	Y-Hosp	DPOSREL	2			1	S	AGD	Y	16	R	AGD	CZ_2017_J5	J	63		1	O	N	CE-PCR		POS	N			0.25	S	AGD	HAICDI
3403	HAICDI$INF	J	67		NA	NEG	N	HA-CURR	y		2017-10-12	2017-10-31	2017-10-20		8	F	Y-Hosp	A				0.5	S	AGD	Y	16	R	AGD	CZ_2017_J6	J	64		1	O	N	CE-PCR		POS	N			2	S	AGD	HAICDI
3404	HAICDI$INF	C	77		NA	POS	N	HA-CURR	N	2017-10-21	2017-10-18	2017-10-23	2017-10-21	2017-10-21	3	F	Y-Hosp	A				0.5	S	AGD	Y	1	S	AGD	CZ_2017_C13	C	65		78	O	N	CE-PCR		POS	N			0.25	S	AGD	HAICDI
3405	HAICDI$INF	C	76		NA	NEG	Y	HA-OHOSP	N	2017-10-18	2017-10-02	2017-11-15	2017-09-10	2017-10-18	-22	F	Y-OTH	A				1	S	AGD	Y	16	R	AGD	CZ_2017_C14	C	66		1	O	N	CE-PCR		POS	N			0.5	S	AGD	HAICDI
3406	HAICDI$INF	F	66		NA	NEG	N	HA-CURR	y		2017-09-29	2017-10-04	2017-10-02		3	F	N	DPOSREL	2			0.25	S	AGD	Y	2	S	AGD	CZ_2017_F1	F	67		14	O	N	CE-PCR		POS	N			0.5	S	AGD	HAICDI
3407	HAICDI$INF	F	69		NA	POS	N	HA-CURR	N		2017-09-16	2017-10-10	2017-10-03		17	M	Y-Hosp	A				4	R	AGD	Y	16	R	AGD	CZ_2017_F2	F	68		27	O	N	CE-PCR		POS	N			0.5	S	AGD	HAICDI
3408	HAICDI$INF	F	68		NA	POS	N	HA-CURR	N		2017-08-30	2017-10-06	2017-10-03		34	M	N	A				8	R	AGD	Y	16	R	AGD	CZ_2017_F3	F	69		27	O	N	CE-PCR		POS	N			0.5	S	AGD	HAICDI
3409	HAICDI$INF	F	61		NA	POS	N	HA-CURR	N		2017-09-27	2017-11-23	2017-10-05		8	F	N	A				4	R	AGD	Y	16	R	AGD	CZ_2017_F4	F	70		27	O	N	CE-PCR		POS	N			0.5	S	AGD	HAICDI
3410	HAICDI$INF	F	85		NA	NEG	N	HA-CURR	N		2017-09-14	2017-10-13	2017-10-07		23	F	Y-Hosp	A				2	E	AGD	Y	16	R	AGD	CZ_2017_F5	F	71		1	O	N	CE-PCR		POS	N			0.5	S	AGD	HAICDI
3411	HAICDI$INF	F	48		NA	NEG	N	HA-CURR	N		2017-10-04	2017-10-11	2017-10-07		3	F	N	A				0.5	S	AGD	Y	1	S	AGD	CZ_2017_F6	F	72		13	O	N	CE-PCR		POS	N			0.5	S	AGD	HAICDI
3412	HAICDI$INF	F	85		NA	NEG	N	HA-CURR	N		2017-07-23	2017-11-30	2017-10-10		79	M	N	A				3	R	AGD	Y	16	R	AGD	CZ_2017_F7	F	73		1	O	Y	CE-PCR		POS	N			0.5	S	AGD	HAICDI
3413	HAICDI$INF	F	82		NA	NEG	N	HA-CURR	N		2017-08-17	2017-10-10	2017-10-10		54	M	N	A				3	R	AGD	Y	16	R	AGD	CZ_2017_F8	F	74		1	O	N	CE-PCR		POS	N			1	S	AGD	HAICDI
3414	HAICDI$INF	F	81		NA	NEG	N	HA-CURR	N		2017-09-27	2017-10-26	2017-10-13		16	M	N	DNOTREL	13			0.25	S	AGD	Y	2	S	AGD	CZ_2017_F9	F	75		17	O	N	CE-PCR		POS	N			0.25	S	AGD	HAICDI
3415	HAICDI$INF	F	91		NA	NEG	N	HA-CURR	N		2017-08-13	2017-10-30	2017-10-16		64	F	Y-Hosp	A				2	E	AGD	Y	16	R	AGD	CZ_2017_F10	F	76		1	O	Y	CE-PCR		POS	N			0.125	S	AGD	HAICDI
3416	HAICDI$INF	F	21		NA	NEG	N	HA-CURR	N		2017-09-15	2018-07-12	2017-10-16		31	M	Y-Hosp	DNOTREL	269			0.25	S	AGD	Y	1	S	AGD	CZ_2017_F11	F	77		20	O	Y	CE-PCR		POS	N			0.25	S	AGD	HAICDI
3417	HAICDI$INF	F	73		NA	NEG	N	HA-CURR	N		2017-07-23	2017-11-02	2017-10-20		89	M	Y-Hosp	DUNKREL	13			0.5	S	AGD	Y	1	S	AGD	CZ_2017_F12	F	78		12	O	N	CE-PCR		POS	N			0.25	S	AGD	HAICDI
3419	HAICDI$INF	F	71		NA	NEG	N	HA-CURR	y		2017-10-11	2017-10-23	2017-10-16		5	M	N	DPOSREL	7			0.25	S	AGD	Y	1	S	AGD	CZ_2017_F13	F	79		20	O	N	CE-PCR		POS	N			0.25	S	AGD	HAICDI
3420	HAICDI$INF	F	65		NA	NEG	N	HA-CURR	N		2017-10-17	2017-12-12	2017-10-20		3	F	N	DNOTREL	53			0.25	S	AGD	Y	1	S	AGD	CZ_2017_F14	F	80		430	O	N	CE-PCR		POS	N			0.25	S	AGD	HAICDI
3421	HAICDI$INF	F	72		NA	POS	N	HA-CURR	N		2017-10-09	2018-01-13	2017-10-16		7	M	Y-Hosp	DNOTREL	89			2	E	AGD	Y	16	R	AGD	CZ_2017_F15	F	81		176	O	N	CE-PCR		POS	N			0.25	S	AGD	HAICDI
3422	HAICDI$INF	D	67		NA	NEG	N	HA-CURR	y		2017-10-06	2017-12-20	2017-10-08		2	F	Y-Hosp	A				1	S	AGD	Y	16	R	AGD	CZ_2017_D13	D	82		1	O	N	CE-PCR		POS	N			0.5	S	AGD	HAICDI
3424	HAICDI$INF	D	0	8	NA	NEG	N	HA-CURR	N		2017-10-02	2017-10-25	2017-10-13		11	F	Y-Hosp	A				0.125	S	AGD	Y	1	S	AGD	CZ_2017_D14	D	83		2	O	N	CE-PCR		POS	N			1	S	AGD	HAICDI
3425	HAICDI$INF	D	84		NA	NEG	Y	CA	y		2017-10-14	2017-10-20	2017-10-14		0	F	N	A				0.25	S	AGD	Y	1	S	AGD	CZ_2017_D15	D	84		81	O	N	CE-PCR		POS	N			0.25	S	AGD	HAICDI
3426	HAICDI$INF	D	8		NA	NEG	N	HA-CURR	y		2017-10-13	2017-10-20	2017-10-18		5	M	Y-Hosp	A				0.125	S	AGD	Y	1	S	AGD	CZ_2017_D16	D	85		unknown	O	N	CE-PCR		POS	N			0.5	S	AGD	HAICDI
3427	HAICDI$INF	K	74		NA	POS	N	HA-CURR	y		2017-08-30	2017-10-20	2017-10-17		48	F	Y-Hosp	A				2	E	AGD	Y	16	R	AGD	CZ_2017_K1	K	86		176	O	N	CE-PCR		POS	N			1	S	AGD	HAICDI
3431	HAICDI$INF	L	76		NA	NEG	N	HA-CURR	N	2017-10-02	2017-08-24	2018-02-07	2017-10-02	2017-10-02	39	M	Y-Hosp	A				2	E	AGD	Y	16	R	AGD	CZ_2017_L1	L	87		1	O	N	CE-PCR		POS	N			0.5	S	AGD	HAICDI
3432	HAICDI$INF	L	84		NA	NEG	N	HA-CURR	N	2017-10-03	2017-09-27	2017-10-14	2017-10-02	2017-10-03	5	F	Y-Hosp	A				2	E	AGD	Y	16	R	AGD	CZ_2017_L2	L	88		1	O	N	CE-PCR		POS	N			1	S	AGD	HAICDI
3433	HAICDI$INF	L	90		NA	NEG	N	HA-CURR	N	2017-10-04	2017-09-20	2017-11-01	2017-10-02	2017-10-04	12	F	Y-Hosp	A				2	E	AGD	Y	16	R	AGD	CZ_2017_L3	L	89		1	O	N	CE-PCR		POS	N			0.5	S	AGD	HAICDI
3434	HAICDI$INF	L	85		NA	NEG	N	HA-CURR	y	2017-10-17	2017-09-30	2017-10-19	2017-10-18	2017-10-17	18	M	Y-Hosp	DDEFREL	1			2	E	AGD	Y	16	R	AGD	CZ_2017_L4	L	90		1	O	N	CE-PCR		POS	N			1	S	AGD	HAICDI
3435	HAICDI$INF	A	0	5	NA	NEG	N	HA-CURR	Unk		2017-09-27	2017-10-24	2017-10-13		16	F	N	DNOTREL	11			0.25	S	AGD	Y	2	S	AGD	CZ_2017_A8	A	91		1	O	N	CE-PCR		POS	N			0.25	S	AGD	HAICDI
3436	HAICDI$INF	K	82		NA	NEG	N	HA-CURR	N		2017-09-01	2017-10-20	2017-10-12		41	F	Y-Hosp	A				0.25	S	AGD	Y	1	S	AGD	CZ_2017_K2	K	92		unknown	O	N	CE-PCR		POS	N			0.5	S	AGD	HAICDI
3437	HAICDI$INF	A	70		NA	NOTEST	N	HA-CURR	N		2017-10-02	2017-11-06	2017-10-14		12	M	N	A							Y				CZ_2017_A9	A	93		NA		N			NOTEST							HAICDI
3438	HAICDI$INF	I	66		NA	NEG	N	HA-CURR	N		2017-10-05	2017-11-14	2017-10-14		9	M	Y-Hosp	A				1	S	AGD	Y	6	R	AGD	CZ_2017_I1	I	94		1	O	N	CE-PCR		POS	N			0.5	S	AGD	HAICDI
3439	HAICDI$INF	I	42		NA	NEG	N	HA-CURR	N		2017-09-25	2017-10-13	2017-10-03		8	F	N	A				0.5	S	AGD	Y	1	S	AGD	CZ_2017_I2	I	95		20	O	N	CE-PCR		POS	N			0.5	S	AGD	HAICDI
3440	HAICDI$INF	C	79		NA	NEG	N	HA-CURR	N		2017-10-03	2017-11-07	2017-10-21		18	F	Y-Hosp	A				1	S	AGD	Y	6	R	AGD	CZ_2017_C15	C	96		1	O	N	CE-PCR		POS	N			0.5	S	AGD	HAICDI
3441	HAICDI$INF	C	85		NA	NEG	Y	HA-CURR	N		2017-10-24	2017-10-31	2017-10-24		0	M	Y-Hosp	DNOTREL	7			2	E	AGD	Y	6	R	AGD	CZ_2017_C16	C	97		1	O	Y	CE-PCR		POS	N			1	S	AGD	HAICDI
3442	HAICDI$INF	E	31		NA	NEG	N	HA-CURR	N	2017-10-26	2017-10-05	2017-11-10	2017-10-23	2017-10-26	18	M	N	A				0.5	S	AGD	Y	6	R	AGD	CZ_2017_E6	E	98		12	O	N	CE-PCR		POS	N			0.125	S	AGD	HAICDI
3443	HAICDI$INF	E	92		NA	NEG	N	HA-CURR	N	2017-10-26	2017-10-18	2017-11-06	2017-10-26	2017-10-26	8	M	Y-Hosp	A				0.25	S	AGD	Y	1	S	AGD	CZ_2017_E7	E	99		5	O	N	CE-PCR		POS	N			0.25	S	AGD	HAICDI
3444	HAICDI$INF	E	7		NA	NEG	N	HA-CURR	N	2017-10-26	2017-06-17	2018-01-17	2017-10-24	2017-10-26	129	M	Y-Hosp	A				0.5	S	AGD	Y	0.5	S	AGD	CZ_2017_E8	E	100		29	O	N	CE-PCR		POS	N			0.25	S	AGD	HAICDI
3445	HAICDI$INF	E	92		NA	NOTEST	Y	CA	N	2017-10-26	2017-10-25	2017-11-04	2017-10-23	2017-10-26	-2	F	N	A							Y				CZ_2017_E9	E	101		NA		N			NOTEST							HAICDI
3447	HAICDI$INF	B	89		NA	NEG	Y	Unk	y	2017-10-16	2017-10-12	2017-10-23	2017-10-09	2017-10-16	-3	F	N	DDEFREL	14			0.5	S	AGD	Y	16	R	AGD	CZ_2017_B13	B	102		12	O	N	CE-PCR		POS	N			0.5	S	AGD	HAICDI
3448	HAICDI$INF	B	74		NA	NEG	y	UA	N	2017-10-16	2017-10-17	2017-10-26	2017-08-01	2017-10-16	-77	F	N	A				1	S	AGD	Y	1	S	AGD	CZ_2017_B14	B	103		unknown	O	N	CE-PCR		POS	N			2	S	AGD	HAICDI
3450	HAICDI$INF	B	35		NA	NEG	y	CA	N	2017-10-19	2017-10-19	2017-10-25	2017-10-18	2017-10-19	-1	M	N	A				0.5	S	AGD	Y	0.5	S	AGD	CZ_2017_B15	B	104		12	O	N	CE-PCR		POS	N			0.5	S	AGD	HAICDI
3451	HAICDI$INF	B	87		NA	NEG	y	HA-CURR	N	2017-10-19	2017-10-19	2017-11-02	2017-10-19	2017-10-19	0	F	Y-Hosp	A				3	R	AGD	Y	16	R	AGD	CZ_2017_B16	B	105		1	O	Y	CE-PCR		POS	N			0.25	S	AGD	HAICDI
3454	HAICDI$INF	C	83		NA	NEG	Y	UA	N		2017-10-15	2018-02-14	2017-10-15		0	F	N	DNOTREL	122			0.25	S	AGD	Y	2	S	AGD	CZ_2017_C17	C	106		81	O	N	CE-PCR		POS	N			0.25	S	AGD	HAICDI
3455	HAICDI$INF	A	66		NA	NEG	N	HA-CURR	Unk		2017-10-20	2017-11-08	2017-10-25		5	F	Y-Hosp	A				0.125	S	AGD	Y	2	S	AGD	CZ_2017_A10	A	107		29	O	N	CE-PCR		POS	N			0.25	S	AGD	HAICDI
3456	HAICDI$INF	E	68		NA	POS	N	HA-CURR	N	2017-10-28	2017-10-04	2017-11-10	2017-10-28	2017-10-28	24	M	Y-Hosp	A				0.125	S	AGD	Y	1	S	AGD	CZ_2017_E10	E	108		78	O	Y	CE-PCR		POS	N			0.25	S	AGD	HAICDI
3457	HAICDI$INF	C	81		NA	NEG	Y	UA	N	2017-10-26	2017-10-18	2017-11-03	2017-09-01	2017-10-26	-47	M	N	A				0.5	S	AGD	Y	6	R	AGD	CZ_2017_C18	C	109		1	O	N	CE-PCR		POS	N			1	S	AGD	HAICDI
3458	HAICDI$INF	C	52		NA	NEG	N	HA-CURR	N	2017-10-28	2017-10-20	2017-11-15	2017-10-27	2017-10-28	7	M	Y-Hosp	A				0.25	S	AGD	Y	1	S	AGD	CZ_2017_C19	C	110		81	O	N	CE-PCR		POS	N			0.25	S	AGD	HAICDI
3459	HAICDI$INF	C	61		NA	POS	N	HA-CURR	N	2017-10-25	2017-10-23	2017-10-30	2017-10-25	2017-10-25	2	M	N	A				0.5	S	AGD	Y	1	S	AGD	CZ_2017_C20	C	111		78	O	N	CE-PCR		POS	N			0.25	S	AGD	HAICDI
3460	HAICDI$INF	J	61		NA	NEG	N	HA-CURR	N		2017-10-25	2017-11-16	2017-10-27		2	F	N	A				0.25	S	AGD	Y	1	S	AGD	CZ_2017_J7	J	112		2	O	N	CE-PCR		POS	N			0.25	S	AGD	HAICDI
3462	HAICDI$INF	K	72		NA	POS	N	HA-CURR	N		2017-10-15	2017-11-01	2017-10-23		8	F	N	A				0.25	S	AGD	Y	6	R	AGD	CZ_2017_K3	K	113		176	O	N	CE-PCR		POS	N			1	S	AGD	HAICDI
3463	HAICDI$INF	F	88		NA	NEG	Y	HA-OHOSP	N		2017-10-16	2017-10-26	2017-10-11		-5	F	Y-OTH	A				0.5	S	AGD	Y	1	S	AGD	CZ_2017_F16	F	114		2	O	Y	CE-PCR		POS	N			0.5	S	AGD	HAICDI
3464	HAICDI$INF	F	71		NA	NEG	N	HA-CURR	N		2017-10-17	2017-12-13	2017-10-22		5	F	N	A				0.5	S	AGD	Y	1	S	AGD	CZ_2017_F17	F	115		3	O	N	CE-PCR		POS	N			0.25	S	AGD	HAICDI
3465	HAICDI$INF	F	28		NA	NEG	N	HA-CURR	N		2017-08-08	2017-11-04	2017-10-26		79	M	N	A				0.125	S	AGD	Y	1	S	AGD	CZ_2017_F18	F	116		unknown	O	N	CE-PCR		POS	N			1	S	AGD	HAICDI
3466	HAICDI$INF	F	51		NA	NEG	N	HA-CURR	N		2017-10-16	2017-11-05	2017-10-27		11	F	N	A				0.25	S	AGD	Y	1	S	AGD	CZ_2017_F19	F	117		1	O	N	CE-PCR		POS	N			0.25	S	AGD	HAICDI
3467	HAICDI$INF	F	26		NA	NEG	N	HA-CURR	N		2017-07-20	2017-10-31	2017-10-24		96	M	N	A				0.5	S	AGD	Y	0.5	S	AGD	CZ_2017_F20	F	118		14	O	N	CE-PCR		POS	N			0.5	S	AGD	HAICDI
3468	HAICDI$INF	D	63		NA	NEG	N	HA-CURR	N		2017-09-26	2017-10-27	2017-10-24		28	M	N	A				0.5	S	AGD	Y	1	S	AGD	CZ_2017_D17	D	119		14	O	N	CE-PCR		POS	N			0.5	S	AGD	HAICDI
3469	HAICDI$INF	D	82		NA	NEG	N	HA-CURR	N		2017-10-19	2017-11-03	2017-10-23		4	F	Y-Hosp	A				1	S	AGD	Y	6	R	AGD	CZ_2017_D18	D	120		1	O	N	CE-PCR		POS	N			0.25	S	AGD	HAICDI
3470	HAICDI$INF	D	76		NA	NEG	N	HA-CURR	y		2017-10-19	2017-10-25	2017-10-23		4	M	Y-Hosp	DPOSREL	2			1	S	AGD	Y	16	R	AGD	CZ_2017_D19	D	121		1	O	Y	CE-PCR		POS	N			0.5	S	AGD	HAICDI
3471	HAICDI$INF	D	4		NA	NEG	Y	CA	N		2017-10-20	2017-10-24	2017-10-20		0	F	N	A				0.5	S	AGD	Y	1	S	AGD	CZ_2017_D20	D	122		20	O	N	CE-PCR		POS	N			0.5	S	AGD	HAICDI
3472	HAICDI$INF	D	75		NA	POS	N	HA-CURR	N		2017-09-26	2017-10-31	2017-10-17		21	M	Y-Hosp	A				6	R	AGD	Y	16	R	AGD	CZ_2017_D21	D	123		27	O	N	CE-PCR		POS	N			0.5	S	AGD	HAICDI
3473	HAICDI$INF	G	72		NA	NEG	N	HA-CURR	N	2017-10-25	2017-07-26	2017-12-22	2017-10-25	2017-10-25	91	M	Y-Hosp	A				0.25	S	AGD	Y	6	R	AGD	CZ_2017_G4	G	124		1	O	N	CE-PCR		POS	N			0.25	S	AGD	HAICDI
3474	HAICDI$INF	M	22		NA	NEG	Y	CA	Unk		2017-10-13	2017-10-30	2017-10-10		-3	M	N	A				0.25	S	AGD	Y	1	S	AGD	CZ_2017_M3	M	125		2	O	N	CE-PCR		POS	N			0.5	S	AGD	HAICDI
3475	HAICDI$INF	M	70		NA	POS	Y	UA	y		2017-10-22	2017-11-08	2017-10-20		-2	M	N	A				3	R	AGD	Y	16	R	AGD	CZ_2017_M4	M	126		176	O	Y	CE-PCR		POS	N			0.25	S	AGD	HAICDI
3476	HAICDI$INF	M	79		NA	POS	N	HA-CURR	y		2017-08-17	2017-11-03	2017-10-22		66	F	Y-Hosp	A				2	E	AGD	Y	16	R	AGD	CZ_2017_M5	M	127		176	O	N	CE-PCR		POS	N			0.25	S	AGD	HAICDI
3477	HAICDI$INF	M	81		NA	POS	N	HA-CURR	y		2017-09-23	2017-11-03	2017-10-23		30	F	Y-Hosp	A				2	E	AGD	Y	16	R	AGD	CZ_2017_M6	M	128		176	O	N	CE-PCR		POS	N			0.25	S	AGD	HAICDI
3478	HAICDI$INF	E	17		NA	NOTEST	Y	HA-CURR	N	2017-11-01	2017-11-30	2017-12-09	2017-11-01	2017-11-01	-29	F	Y-Hosp	A							N				CZ_2017_E11	E	129		NA		N			NOTEST
3480	HAICDI$INF	N	73		NA	NEG	Y	HA-CURR	y		2017-11-10	2017-12-12	2017-11-10		0	F	Y-Hosp	A				2	E	AGD	Y	16	R	AGD	CZ_2017_N5	N	130		1	O	N	CE-PCR		POS	N			1	S	AGD
3481	HAICDI$INF	B	74		NA	NEG	Y	Unk	N	2017-10-06	2017-10-06	2017-10-13	2017-10-06	2017-10-06	0	F	N	A				0.5	S	AGD	Y	1	S	AGD	CZ_2017_B17	B	131		11	O	N	CE-PCR		POS	N			2	S	AGD
3482	HAICDI$INF	G	10		NA	NEG	N	HA-CURR	N	2017-10-29	2017-10-10	2017-11-17	2017-10-29	2017-10-29	19	M	Y-Hosp	A				0.25	S	AGD	Y	1	S	AGD	CZ_2017_G5	G	132		11	O	N	CE-PCR		POS	N			1	S	AGD
3483	HAICDI$INF	G	80		NA	NEG	N	HA-CURR	N	2017-10-29	2017-09-14	2017-11-23	2017-10-29	2017-10-29	45	M	N	A				0.25	S	AGD	Y	1	S	AGD	CZ_2017_G6	G	133		14	O	N	CE-PCR		POS	N			1	S	AGD
3486	HAICDI$INF	E	70		NA	NOTEST	Y	CA	N	2017-11-03	2017-11-03	2017-11-10	2017-11-03	2017-11-03	0	F	N	A							N				CZ_2017_E12	E	134		NA		N			NOTEST
3487	HAICDI$INF	E	81		NA	NEG	N	HA-CURR	N	2017-11-03	2017-10-27	2017-11-29	2017-11-03	2017-11-03	7	M	Y-Hosp	A				0.25	S	AGD	Y	2	S	AGD	CZ_2017_E13	E	135		12	O	N	CE-PCR		POS	N			0.5	S	AGD
3488	HAICDI$INF	K	70		NA	NEG	Y	UA	y		2017-10-22	2017-10-26	2017-10-22		0	F	N	A				1	S	AGD	Y	1	S	AGD	CZ_2017_K4	K	136		unknown	O	N	CE-PCR		POS	N			1	S	AGD
3489	HAICDI$INF	K	80		NA	NEG	N	HA-CURR	N		2017-09-02	2017-11-06	2017-10-23		51	M	Y-Hosp	A				0.25	S	AGD	Y	1	S	AGD	CZ_2017_K5	K	137		12	O	Y	CE-PCR		POS	N			1	S	AGD
3490	HAICDI$INF	K	55		NA	POS	N	HA-CURR	y		2017-10-16	2017-11-10	2017-10-23		7	M	N	A				2	E	AGD	Y	16	R	AGD	CZ_2017_K6	K	138		176	O	N	CE-PCR		POS	N			0.5	S	AGD
3492	HAICDI$INF	E	80		NA	NEG	N	HA-CURR	N	2017-10-30	2017-08-27	2017-11-08	2017-10-30	2017-10-30	64	F	Y-Hosp	DPOSREL	9			1	S	AGD	Y	16	R	AGD	CZ_2017_E14	E	139		1	O	N	CE-PCR		POS	N			0.5	S	AGD
3493	HAICDI$INF	C	83		NA	NEG	Y	HA-CURR	Unk	2017-11-01	2017-11-01	2017-11-23	2017-10-30	2017-11-01	-2	F	Y-Hosp	DNOTREL	24			1	S	AGD	Y	16	R	AGD	CZ_2017_C21	C	140		1	O	N	CE-PCR		POS	N			0.5	S	AGD
3497	HAICDI$INF	B	84		NA	NEG	Y	CA	N	2017-10-27	2017-10-27	2017-11-01	2017-10-13	2017-10-27	-14	M	N	A				0.25	S	AGD	Y	16	R	AGD	CZ_2017_B18	B	141		2	O	N	CE-PCR		POS	N			0.5	S	AGD
3498	HAICDI$INF	B	89		NA	NOTEST	Y	HA-CURR	y	2017-10-29	2017-10-29	2017-11-13	2017-10-26	2017-10-29	-3	M	Y-Hosp	DDEFREL	18						N				CZ_2017_B19	B	142		NA		N			NOTEST
3499	HAICDI$INF	B	61		NA	NEG	N	HA-CURR	N	2017-10-30	2017-10-25	2017-11-06	2017-10-30	2017-10-30	5	M	Y-Hosp	A				1	S	AGD	Y	2	S	AGD	CZ_2017_B20	B	143		97	O	N	CE-PCR		POS	N			1	S	AGD
3501	HAICDI$INF	P	63		NA	NEG	N	HA-CURR	y		2017-10-22	2017-11-24	2017-11-01		10	M	Y-Hosp	A				0.25	S	AGD	Y	2	S	AGD	CZ_2017_P2	P	144		14	O	N	CE-PCR		POS	N			1	S	AGD
3502	HAICDI$INF	P	90		NA	POS	N	HA-CURR	N		2017-10-19	2017-11-08	2017-11-01		13	M	N	A				2	E	AGD	Y	16	R	AGD	CZ_2017_P3	P	145		176	O	N	CE-PCR		POS	N			0.125	S	AGD
3503	HAICDI$INF	P	75		NA	NEG	N	HA-CURR	N		2017-10-30	2017-11-02	2017-10-30		0	F	Y-Hosp	A				2	E	AGD	Y	16	R	AGD	CZ_2017_P4	P	146		1	O	N	CE-PCR		POS	N			1	S	AGD
3504	HAICDI$INF	E	72		NA	NEG	N	HA-CURR	N	2017-11-05	2017-10-23	2017-11-14	2017-11-05	2017-11-05	13	M	Y-Hosp	DPOSREL	9			2	E	AGD	Y	16	R	AGD	CZ_2017_E15	E	147		12	O	N	CE-PCR		POS	N			1	S	AGD
3505	HAICDI$INF	E	60		NA	NEG	N	HA-CURR	N	2017-11-07	2017-09-22	2017-12-21	2017-11-07	2017-11-07	46	M	Y-Hosp	A				2	E	AGD	Y	16	R	AGD	CZ_2017_E16	E	148		1	O	N	CE-PCR		POS	N			1	S	AGD
3506	HAICDI$INF	G	75		NA	NEG	N	HA-CURR	N	2017-11-03	2017-10-26	2017-11-08	2017-11-03	2017-11-03	8	F	Y-Hosp	A				2	E	AGD	Y	16	R	AGD	CZ_2017_G7	G	149		176	O	N	CE-PCR		POS	N			2	S	AGD
3507	HAICDI$INF	M	56		NA	POS	Y	UA	N		2017-10-18	2017-11-06	2017-10-18		0	M	N	A				0.5	S	AGD	Y	2	S	AGD	CZ_2017_M7	M	150		23	O	N	CE-PCR		POS	N			0.5	S	AGD
3508	HAICDI$INF	M	83		NA	POS	N	HA-CURR	N		2017-10-19	2017-11-08	2017-11-02		14	M	UNK	A				2	E	AGD	Y	16	R	AGD	CZ_2017_M8	M	151		176	O	N	CE-PCR		POS	N			1	S	AGD
3509	HAICDI$INF	A	72		NA	NEG	N	HA-CURR	N		2017-10-31	2017-11-12	2017-11-04		4	M	Y-Hosp	A				0.125	S	AGD	Y	2	S	AGD	CZ_2017_A11	A	152		5	O	N	CE-PCR		POS	N			0.125	S	AGD
3510	HAICDI$INF	G	63		NA	NEG	N	HA-CURR	N	2017-11-06	2017-09-13	2018-02-14	2017-11-06	2017-11-06	54	M	N	A				0.125	S	AGD	Y	1	S	AGD	CZ_2017_G8	G	153		14	O	N	CE-PCR		POS	N			0.5	S	AGD
3511	HAICDI$INF	N	72		NA	NEG	Y	HA-OHOSP	y		2017-11-01	2017-11-10	2017-11-01		0	M	Y-OTH	A				0.125	S	AGD	Y	4	S	AGD	CZ_2017_N6	N	154		12	O	N	CE-PCR		POS	N			0.5	S	AGD
3512	HAICDI$INF	N	74		NA	NEG	N	HA-CURR	N		2017-09-08	2017-11-20	2017-11-01		54	M	Y-Hosp	DPOSREL	19			0.5	S	AGD	Y	16	R	AGD	CZ_2017_N7	N	155		1	O	N	CE-PCR		POS	N			0.25	S	AGD
3513	HAICDI$INF	C	74		NA	NEG	N	HA-CURR	N	2017-11-08	2017-09-09	2018-01-09	2017-11-07	2017-11-08	59	M	N	DNOTREL	63			1	S	AGD	Y	16	R	AGD	CZ_2017_C22	C	156		1	O	N	CE-PCR		POS	N			0.5	S	AGD
3514	HAICDI$INF	C	61		NA	NEG	Y	CA	N	2017-11-09	2017-11-10	2017-11-17	2017-10-18	2017-11-09	-23	M	N	A				0.125	S	AGD	Y	1	S	AGD	CZ_2017_C23	C	157		2	O	N	CE-PCR		POS	N			1	S	AGD
3515	HAICDI$INF	C	88		NA	NEG	N	HA-CURR	N	2017-11-10	2017-11-07	2017-11-11	2017-11-08	2017-11-10	1	M	Y-Hosp	A				2	E	AGD	Y	16	R	AGD	CZ_2017_C24	C	158		1	O	N	CE-PCR		POS	N			0.5	S	AGD
3516	HAICDI$INF	C	72		NA	NEG	N	HA-CURR	y	2017-11-10	2017-10-13	2017-11-10	2017-11-10	2017-11-10	28	M	Y-Hosp	DNOTREL	0			0.5	S	AGD	Y	16	R	AGD	CZ_2017_C25	C	159		1	O	N	CE-PCR		POS	N			0.25	S	AGD
3517	HAICDI$INF	K	82		NA	NEG	N	HA-CURR	N		2017-10-01	2017-11-21	2017-11-04		34	M	N	A				0.125	S	AGD	Y	1	S	AGD	CZ_2017_K7	K	160		2	O	N	CE-PCR		POS	N			0.5	S	AGD
3520	HAICDI$INF	C	70		NA	NEG	N	HA-CURR	N	2017-11-11	2017-10-28	2017-11-30	2017-10-28	2017-11-11	0	M	Y-Hosp	DNOTREL	33			0.25	S	AGD	Y	1	S	AGD	CZ_2017_C26	C	161		14	O	N	CE-PCR		POS	N			0.25	S	AGD
3521	HAICDI$INF	P	71		NA	NOTEST	N	HA-CURR	N		2017-10-25	2017-11-16	2017-11-03		9	M	N	A							N				CZ_2017_P5	P	162		NA		N			NOTEST
3522	HAICDI$INF	P	77		NA	POS	N	HA-CURR	N		2017-10-19	2018-01-03	2017-11-01		13	F	Y-Hosp	A				0.125	S	AGD	Y	16	R	AGD	CZ_2017_P6	P	163		78	O	N	CE-PCR		POS	N			0.25	S	AGD
3523	HAICDI$INF	N	82		NA	NEG	Y	UA	y		2017-11-08	2017-12-11	2017-11-08		0	F	N	A				0.125	S	AGD	Y	1	S	AGD	CZ_2017_N8	N	164		11	O	N	CE-PCR		POS	N			0.25	S	AGD
3524	HAICDI$INF	F	79		NA	NEG	N	HA-CURR	N		2017-10-08	2017-11-27	2017-10-30		22	F	Y-Hosp	DNOTREL	28			0.25	S	AGD	Y	16	R	AGD	CZ_2017_F21	F	165		1	O	N	CE-PCR		POS	N			0.25	S	AGD
3525	HAICDI$INF	G	91		NA	NEG	Y	CA	N	2017-11-08	2017-11-07	2017-11-08	2017-11-06	2017-11-08	-1	F	N	A				0.125	S	AGD	Y	1	S	AGD	CZ_2017_G9	G	166		29	O	N	CE-PCR		POS	N			0.5	S	AGD
3526	HAICDI$INF	F	81		NA	NEG	N	HA-CURR	N		2017-09-12	2017-12-12	2017-10-30		48	M	N	DNOTREL	43			0.125	S	AGD	Y	16	R	AGD	CZ_2017_F22	F	167		1	O	N	CE-PCR		POS	N			0.25	S	AGD
3527	HAICDI$INF	F	81		NA	NEG	N	HA-CURR	Unk		2017-10-30	2017-11-28	2017-11-04		5	F	Y-Hosp	A				2	E	AGD	Y	16	R	AGD	CZ_2017_F23	F	168		1	O	N	CE-PCR		POS	N			0.25	S	AGD
3528	HAICDI$INF	F	74		NA	NEG	N	HA-CURR	N		2017-10-08	2017-11-16	2017-11-04		27	F	N	A				1	S	AGD	Y	16	R	AGD	CZ_2017_F24	F	169		1	O	N	CE-PCR		POS	N			0.25	S	AGD
3529	HAICDI$INF	F	36		NA	NEG	Y	CA	y		2017-11-02	2017-11-13	2017-10-15		-18	M	N	A				0.25	S	AGD	Y	0.5	S	AGD	CZ_2017_F25	F	170		29	O	N	CE-PCR		POS	N			0.25	S	AGD
3530	HAICDI$INF	F	81		NA	NEG	N	HA-CURR	N		2017-10-13	2017-11-21	2017-11-06		24	F	Y-Hosp	A				1	S	AGD	Y	16	R	AGD	CZ_2017_F26	F	171		1	O	N	CE-PCR		POS	N			0.25	S	AGD
3531	HAICDI$INF	M	79		NA	POS	N	HA-CURR	Unk		2017-10-31	2018-01-04	2017-11-09		9	F	Y-Hosp	DNOTREL	56			1	S	AGD	Y	16	R	AGD	CZ_2017_M9	M	172		176	O	N	CE-PCR		POS	N			0.25	S	AGD
3532	HAICDI$INF	M	72		NA	NEG	N	HA-CURR	y		2017-11-06	2017-11-10	2017-11-08		2	F	N	DPOSREL	2			1	S	AGD	Y	6	R	AGD	CZ_2017_M10	M	173		1	O	N	CE-PCR		POS	N			0.5	S	AGD
3533	HAICDI$INF	G	85		NA	NEG	N	HA-CURR	N	2017-11-08	2017-11-05	2017-12-04	2017-11-07	2017-11-08	2	M	Y-Hosp	DNOTREL	27			0.25	S	AGD	Y	1	S	AGD	CZ_2017_G10	G	174		53	O	N	CE-PCR		POS	N			0.25	S	AGD
3534	HAICDI$INF	D	65		NA	NEG	N	HA-CURR	y		2017-10-17	2017-11-29	2017-10-26		9	F	N	A				0.25	S	AGD	Y	6	R	AGD	CZ_2017_D22	D	175		1	O	N	CE-PCR		POS	N			1	S	AGD
3535	HAICDI$INF	D	91		NA	POS	N	HA-CURR	N		2017-10-15	2017-11-14	2017-10-26		11	F	N	A				0.125	S	AGD	Y	6	R	AGD	CZ_2017_D23	D	176		126	O	N	CE-PCR		POS	N			0.5	S	AGD
3536	HAICDI$INF	D	79		NA	NEG	N	HA-CURR	N		2017-10-29	2017-11-20	2017-11-06		8	F	N	A				0.25	S	AGD	Y	1	S	AGD	CZ_2017_D24	D	177		14	O	N	CE-PCR		POS	N			0.25	S	AGD
3537	HAICDI$INF	E	71		NA	NEG	N	HA-CURR	N	2017-11-12	2017-06-07	2017-12-20	2017-11-07	2017-11-12	153	F	Y-Hosp	DPOSREL	43			1	S	AGD	Y	16	R	AGD	CZ_2017_E17	E	178		1	O	N	CE-PCR		POS	N			0.25	S	AGD
3538	HAICDI$INF	E	41		NA	POS	N	HA-CURR	N	2017-11-12	2017-11-05	2017-11-22	2017-11-12	2017-11-12	7	M	N	A				0.125	S	AGD	Y	0.5	S	AGD	CZ_2017_E18	E	179		78	O	N	CE-PCR		POS	N			0.25	S	AGD
3539	HAICDI$INF	E	72		NA	POS	N	CA	N	2017-11-11	2017-11-10	2017-11-22	2017-11-11	2017-11-11	1	F	N	A				0.125	S	AGD	Y	16	R	AGD	CZ_2017_E19	E	180		126	O	N	CE-PCR		POS	N			0.5	S	AGD
3542	HAICDI$INF	G	16		NA	NEG	Y	CA	N	2017-11-09	2017-11-08	2017-11-09	2017-10-14	2017-11-09	-25	F	N	A				0.25	S	AGD	Y	1	S	AGD	CZ_2017_G11	G	181		unknown	O	N	CE-PCR		POS	N			0.5	S	AGD
3543	HAICDI$INF	J	88		NA	NEG	N	HA-CURR	N	2017-10-13	2017-10-06	2017-10-29	2017-10-13	2017-10-13	7	M	Y-Hosp	DPOSREL	16			0.25	S	AGD	Y	1	S	AGD	CZ_2017_J8	J	182		29	O	N	CE-PCR		POS	N			0.5	S	AGD
3545	HAICDI$INF	J	48		NA	NEG	N	HA-CURR	N	2017-11-14	2017-11-12	2017-12-14	2017-11-14	2017-11-14	2	F	Y-Hosp	A				0.5	S	AGD	Y	16	R	AGD	CZ_2017_J9	J	183		1	O	N	CE-PCR		POS	N			1	S	AGD
3546	HAICDI$INF	K	64		NA	POS	N	CA	y		2017-11-10	2017-11-24	2017-11-11		1	M	N	DPOSREL	13			0.125	S	AGD	Y	16	R	AGD	CZ_2017_K8	K	184		176	O	N	CE-PCR		POS	N			0.25	S	AGD
3548	HAICDI$INF	G	83		NA	NEG	N	HA-CURR	N	2017-11-15	2017-11-06	2017-12-30	2017-11-15	2017-11-15	9	M	N	A				0.25	S	AGD	Y	1	S	AGD	CZ_2017_G12	G	185		5	O	N	CE-PCR		POS	N			1	S	AGD
3549	HAICDI$INF	G	72		NA	POS	Y	CA	N	2017-11-13	2017-11-13	2017-12-04	2017-11-13	2017-11-13	0	F	N	A				0.25	S	AGD	Y	1	S	AGD	CZ_2017_G13	G	186		78	O	N	CE-PCR		POS	N			0.25	S	AGD
3551	HAICDI$INF	A	78		NA	NEG	N	HA-CURR	Unk		2017-11-09	2017-11-18	2017-11-13		4	F	Y-Hosp	DDEFREL	5			1	S	AGD	Y	16	R	AGD	CZ_2017_A12	A	187		1	O	N	CE-PCR		POS	N			1	S	AGD
3553	HAICDI$INF	A	70		NA	NEG	Y	HA-CURR	y		2017-11-22	2017-12-01	2017-11-15		-7	F	Y-Hosp	A				0.125	S	AGD	Y	0.5	S	AGD	CZ_2017_A13	A	188		unknown	O	Y	CE-PCR		POS	N			0.5	S	AGD
3554	HAICDI$INF	A	74		NA	NEG	N	HA-CURR	N		2017-10-31	2018-01-15	2017-11-18		18	M	Y-Hosp	A				0.125	S	AGD	Y	1	S	AGD	CZ_2017_A14	A	189		5	O	N	CE-PCR		POS	N			0.25	S	AGD
3555	HAICDI$INF	D	64		NA	NEG	Y	HA-CURR	N		2017-11-08	2017-11-16	2017-11-08		0	M	Y-Hosp	A				0.125	S	AGD	Y	1	S	AGD	CZ_2017_D25	D	190		29	O	N	CE-PCR		POS	N			0.25	S	AGD
3557	HAICDI$INF	D	52		NA	NEG	N	HA-CURR	N		2017-11-03	2017-12-01	2017-11-09		6	F	Y-Hosp	A				0.125	S	AGD	Y	1	S	AGD	CZ_2017_D26	D	191		11	O	N	CE-PCR		POS	N			0.25	S	AGD
3558	HAICDI$INF	D	71		NA	NEG	N	HA-CURR	N		2017-10-30	2017-12-05	2017-11-08		9	M	N	A				0.5	S	AGD	Y	1	S	AGD	CZ_2017_D27	D	192		unknown	O	N	CE-PCR		POS	N			0.5	S	AGD
3559	HAICDI$INF	D	94		NA	POS	N	HA-CURR	N		2017-10-17	2017-11-27	2017-11-14		28	M	N	A				0.125	S	AGD	Y	6	R	AGD	CZ_2017_D28	D	193		126	O	N	CE-PCR		POS	N			0.5	S	AGD
3560	HAICDI$INF	D	44		NA	POS	N	HA-CURR	N		2017-11-06	2017-11-14	2017-11-09		3	F	N	A				0.25	S	AGD	Y	1	S	AGD	CZ_2017_D29	D	194		78	O	N	CE-PCR		POS	N			0.125	S	AGD
3561	HAICDI$INF	D	12		NA	NEG	N	HA-CURR	N		2017-11-04	2017-11-09	2017-11-09		5	M	Y-Hosp	A				0.125	S	AGD	Y	0.5	S	AGD	CZ_2017_D30	D	195		5	O	N	CE-PCR		POS	N			0.25	S	AGD
3562	HAICDI$INF	D	97		NA	NEG	N	HA-CURR	y		2017-11-04	2017-11-16	2017-11-13		9	M	N	DUNKREL	3			0.125	S	AGD	Y	0.5	S	AGD	CZ_2017_D31	D	196		2	O	N	CE-PCR		POS	N			0.125	S	AGD
3563	HAICDI$INF	D	42		NA	NEG	N	HA-CURR	y		2017-11-10	2017-11-20	2017-11-13		3	M	N	A				0.25	S	AGD	Y	0.5	S	AGD	CZ_2017_D32	D	197		3	O	N	CE-PCR		POS	N			0.25	S	AGD
3568	HAICDI$INF	E	70		NA	NEG	N	HA-CURR	N	2017-11-20	2017-09-16	2018-02-01	2017-11-20	2017-11-20	65	M	Y-Hosp	A				1	S	AGD	Y	6	R	AGD	CZ_2017_E4	E	198		1	O	Y	CE-PCR		POS	N			0.5	S	AGD
3570	HAICDI$INF	K	48		NA	NEG	N	HA-CURR	N		2017-11-10	2017-11-25	2017-11-15		5	M	N	A				0.125	S	AGD	Y	1	S	AGD	CZ_2017_K9	K	199		unknown	O	N	CE-PCR		POS	N			0.25	S	AGD
3571	HAICDI$INF	K	89		NA	NEG	N	HA-CURR	y		2017-11-10	2017-11-22	2017-11-19		9	F	N	DDEFREL	3			0.25	S	AGD	Y	6	R	AGD	CZ_2017_K10	K	200		12	O	N	CE-PCR		POS	N			1	S	AGD
3572	HAICDI$INF	K	79		NA	NEG	N	HA-CURR	N		2017-10-07	2017-11-13	2017-11-15		39	M	N	A				1	S	AGD	Y	2	S	AGD	CZ_2017_K11	K	201		1	O	N	CE-PCR		POS	N			0.25	S	AGD
3573	HAICDI$INF	A	77		NA	NEG	N	HA-CURR	N		2017-10-18	2018-01-11	2017-11-18		31	M	N	DNOTREL	54			1	S	AGD	Y	6	R	AGD	CZ_2017_A15	A	202		1	O	N	CE-PCR		POS	N			0.25	S	AGD
3575	HAICDI$INF	C	86		NA	NEG	N	HA-CURR	N	2017-11-19	2017-11-17	2017-11-20	2017-11-19	2017-11-19	2	F	N	A				0.5	S	AGD	Y	1	S	AGD	CZ_2017_C27	C	203		unknown	O	N	CE-PCR		POS	N			0.25	S	AGD
3576	HAICDI$INF	N	86		NA	NEG	Y	HA-CURR	y		2017-11-17	2017-11-17	2017-10-01		-47	F	Y-Hosp	DPOSREL	47			0.5	S	AGD	Y	6	R	AGD	CZ_2017_N9	N	204		1	O	N	CE-PCR		POS	N			0.25	S	AGD
3578	HAICDI$INF	O	85		NA	POS	Y	CA	y		2017-10-31	2017-11-23	2017-10-31		0	F	N	A				3	R	AGD	Y	16	R	AGD	CZ_2017_O1	O	205		176	O	N	CE-PCR		POS	N			0.5	S	AGD
3579	HAICDI$INF	O	89		NA	NEG	N	HA-CURR	N		2017-10-16	2017-11-20	2017-11-09		24	F	N	A				3	R	AGD	Y	6	R	AGD	CZ_2017_O2	O	206		1	O	N	CE-PCR		POS	N			0.25	S	AGD
3580	HAICDI$INF	O	91		NA	NEG	N	HA-CURR	N		2017-10-29	2017-11-16	2017-11-16		18	F	Y-Hosp	A				1	S	AGD	Y	1	S	AGD	CZ_2017_O3	O	207		1	O	N	CE-PCR		POS	N			0.5	S	AGD
3581	HAICDI$INF	O	84		NA	NEG	N	HA-CURR	N		2017-11-02	2017-12-08	2017-11-18		16	M	N	A				3	R	AGD	Y	16	R	AGD	CZ_2017_O4	O	208		1	O	N	CE-PCR		POS	N			0.5	S	AGD
3582	HAICDI$INF	O	90		NA	NEG	N	HA-CURR	N		2017-11-12	2017-11-22	2017-11-18		6	F	Y-Hosp	A				0.5	S	AGD	Y	6	R	AGD	CZ_2017_O5	O	209		1	O	N	CE-PCR		POS	N			0.25	S	AGD
3583	HAICDI$INF	G	82		NA	NEG	N	HA-CURR	N	2017-11-21	2017-10-23	2017-12-04	2017-11-21	2017-11-21	29	F	N	A				0.125	S	AGD	Y	0.5	S	AGD	CZ_2017_G14	G	210		18	O	N	CE-PCR		POS	N			0.5	S	AGD
3584	HAICDI$INF	C	59		NA	NEG	Y	HA-CURR	N	2017-11-22	2017-11-15	2018-11-29	2017-11-05	2017-11-22	-10	M	Y-Hosp	A				0.125	S	AGD	Y	0.5	S	AGD	CZ_2017_C28	C	211		81	O	N	CE-PCR		POS	N			0.25	S	AGD
3585	HAICDI$INF	E	76		NA	NEG	N	HA-CURR	N	2017-11-23	2017-11-22	2018-01-09	2017-11-23	2017-11-23	1	M	Y-Hosp	A				0.125	S	AGD	Y	16	R	AGD	CZ_2017_E20	E	212		12	O	N	CE-PCR		POS	N			0.125	S	AGD
3587	HAICDI$INF	E	58		NA	NEG	N	HA-CURR	N	2017-11-23	2017-11-15	2017-12-22	2017-11-23	2017-11-23	8	M	Y-Hosp	A				0.125	S	AGD	Y	0.5	S	AGD	CZ_2017_E21	E	213		26	O	N	CE-PCR		POS	N			1	S	AGD
3588	HAICDI$INF	N	26		NA	NEG	N	HA-CURR	N		2017-09-29	2017-11-30	2017-11-20		52	F	Y-Hosp	A				1	S	AGD	Y	16	R	AGD	CZ_2017_N10	N	214		1	O	Y	CE-PCR		POS	N			0.5	S	AGD
3590	HAICDI$INF	F	65		NA	NEG	N	HA-CURR	N		2017-11-13	2017-12-12	2017-11-23		10	F	N	A				0.125	S	AGD	Y	16	R	AGD	CZ_2017_F27	F	215		1	O	N	CE-PCR		POS	N			0.25	S	AGD
3591	HAICDI$INF	F	60		NA	POS	N	HA-CURR	y		2017-09-25	2017-11-22	2017-11-21		57	M	N	DDEFREL	1			1	S	AGD	Y	16	R	AGD	CZ_2017_F28	F	216		176	O	N	CE-PCR		POS	N			0.25	S	AGD
3592	HAICDI$INF	F	89		NA	NEG	N	HA-CURR	N		2017-11-13	2017-12-05	2017-11-20		7	F	Y-Hosp	DUNKREL	15			0.5	S	AGD	Y	16	R	AGD	CZ_2017_F29	F	217		1	O	N	CE-PCR		POS	N			0.5	S	AGD
3593	HAICDI$INF	F	69		NA	NEG	N	HA-CURR	N		2017-11-14	2017-12-08	2017-11-20		6	F	Y-Hosp	A				0.25	S	AGD	Y	1	S	AGD	CZ_2017_F30	F	218		12	O	N	CE-PCR		POS	N			3	R	AGD
3594	HAICDI$INF	F	81		NA	POS	Y	HA-CURR	y		2017-11-19	2017-11-26	2017-11-19		0	M	Y-Hosp	DUNKREL	7			1	S	AGD	Y	16	R	AGD	CZ_2017_F31	F	219		176	O	N	CE-PCR		POS	N			0.125	S	AGD
3596	HAICDI$INF	F	39		NA	NEG	N	HA-CURR	N		2017-11-04	2017-11-24	2017-11-15		11	M	N	A				2	E	AGD	Y	16	R	AGD	CZ_2017_F32	F	220		1	O	N	CE-PCR		POS	N			0.25	S	AGD
3597	HAICDI$INF	F	80		NA	NEG	N	HA-CURR	N		2017-10-10	2017-11-24	2017-11-14		35	F	Y-Hosp	A				0.125	S	AGD	Y	1	S	AGD	CZ_2017_F33	F	221		14	O	N	CE-PCR		POS	N			0.125	S	AGD
3598	HAICDI$INF	F	38		NA	POS	N	HA-CURR	N		2017-08-16	2017-12-04	2017-11-13		89	F	Y-Hosp	A				1	S	AGD	Y	16	R	AGD	CZ_2017_F34	F	222		176	O	Y	CE-PCR		POS	N			0.25	S	AGD
3599	HAICDI$INF	F	85		NA	NEG	N	HA-CURR	N		2017-10-17	2018-01-25	2017-11-11		25	F	N	DNOTREL	75			2	E	AGD	Y	16	R	AGD	CZ_2017_F35	F	223		1	O	N	CE-PCR		POS	N			0.25	S	AGD
3600	HAICDI$INF	F	83		NA	POS	N	HA-CURR	N		2017-11-20	2017-11-28	2017-11-24		4	M	Y-Hosp	DNOTREL	4			1	S	AGD	Y	16	R	AGD	CZ_2017_F36	F	224		176	O	N	CE-PCR		POS	N			0.25	S	AGD
3602	HAICDI$INF	E	91		NA	NEG	N	HA-LTCF	N	2017-11-26	2017-11-24	2017-12-04	2017-11-25	2017-11-26	1	F	Y-LTCF	A				0.5	S	AGD	Y	16	R	AGD	CZ_2017_E22	E	225		1	O	Y	CE-PCR		POS	N			0.25	S	AGD
3603	HAICDI$INF	D	61		NA	NEG	N	HA-CURR	y		2017-11-18	2017-11-25	2017-11-20		2	M	Y-Hosp	DPOSREL	5			0.125	S	AGD	Y	1	S	AGD	CZ_2017_D33	D	226		15	O	N	CE-PCR		POS	N			0.5	S	AGD
3604	HAICDI$INF	D	69		NA	NEG	N	HA-CURR	N		2017-11-13	2017-11-28	2017-11-19		6	F	N	A				0.125	S	AGD	Y	1	S	AGD	CZ_2017_D34	D	227		14	O	N	CE-PCR		POS	N			0.5	S	AGD
3605	HAICDI$INF	D	19		NA	NEG	Y	HA-CURR	y		2017-11-15	2017-11-20	2017-11-15		0	F	N	A				0.125	S	AGD	Y	1	S	AGD	CZ_2017_D35	D	228		18	O	N	CE-PCR		POS	N			0.25	S	AGD
3606	HAICDI$INF	D	64		NA	NEG	N	HA-CURR	N		2017-11-02	2018-01-05	2017-11-14		12	M	N	A				0.125	S	AGD	Y	1	S	AGD	CZ_2017_D36	D	229		unknown	O	N	CE-PCR		POS	N			0.25	S	AGD
3607	HAICDI$INF	E	14		NA	NEG	N	HA-CURR	N	2017-11-15	2017-11-29	2017-12-11	2017-12-02	2017-11-15	3	M	Y-Hosp	A				0.125	S	AGD	Y	0.5	S	AGD	CZ_2017_E23	E	230		12	O	N	CE-PCR		POS	N			1	S	AGD
3608	HAICDI$INF	B	39		NA	NEG	N	HA-CURR	N	2017-11-26	2017-11-15	2017-12-14	2017-11-25	2017-11-26	10	F	N	A				2	E	AGD	Y	1	S	AGD	CZ_2017_B21	B	231		14	O	N	CE-PCR		POS	N			0.5	S	AGD
3609	HAICDI$INF	B	30		NA	NEG	Y	CA	N	2017-11-07	2017-11-02	2017-11-09	2017-10-18	2017-11-07	-15	M	N	DDEFREL	22			2	E	AGD	Y	16	R	AGD	CZ_2017_B22	B	232		1	O	N	CE-PCR		POS	N			1	S	AGD
3610	HAICDI$INF	B	75		NA	NEG	N	HA-CURR	N	2017-11-08	2017-10-30	2017-11-30	2017-11-08	2017-11-08	9	M	Y-Hosp	A				0.5	S	AGD	Y	2	S	AGD	CZ_2017_B23	B	233		20	O	N	CE-PCR		POS	N			0.5	S	AGD
3611	HAICDI$INF	B	67		NA	NEG	Y	HA-CURR	N	2017-11-10	2017-11-09	2017-12-07	2017-11-08	2017-11-10	-1	M	Y-Hosp	A				1	S	AGD	Y	2	S	AGD	CZ_2017_B7	B	234		1	O	Y	CE-PCR		POS	N			0.5	S	AGD
3612	HAICDI$INF	B	84		NA	NEG	Y	HA-CURR	N	2017-11-12	2017-11-30	2018-01-04	2017-11-12	2017-11-12	-18	F	Y-Hosp	A				0.125	S	AGD	Y	1	S	AGD	CZ_2017_B24	B	235		20	O	N	CE-PCR		POS	N			0.125	S	AGD
3613	HAICDI$INF	B	84		NA	NOTEST	Y	UA	N	2017-11-13	2017-11-08	2017-11-15	2017-10-25	2017-11-13	-14	F	N	A							Y				CZ_2017_B25	B	236		NA		N			NOTEST
3614	HAICDI$INF	B	75		NA	NEG	Y	HA-CURR	N	2017-11-20	2017-11-16	2017-11-24	2017-11-02	2017-11-20	-14	M	Y-Hosp	A				1	S	AGD	Y	8	R	AGD	CZ_2017_B26	B	237		1	O	N	CE-PCR		POS	N			0.5	S	AGD
3615	HAICDI$INF	B	96		NA	NEG	Y	HA-CURR	N	2017-11-28	27.11.2017	2017-12-08	2017-11-23	2017-11-28	#VALUE!	F	Y-Hosp	A				1	S	AGD	Y	8	R	AGD	CZ_2017_B27	B	238		1	O	Y	CE-PCR		POS	N			0.5	S	AGD
3617	HAICDI$INF	C	80		NA	NOTEST	Unk	UNK	Unk	2017-11-28	2017-11-28	2018-03-26	2017-11-28	2017-11-28	0	M	UNK	A							Y				CZ_2017_C29	C	239		NA		N			NOTEST
3618	HAICDI$INF	C	55		NA	POS	N	HA-CURR	N	2017-11-27	2017-11-23	2018-04-11	2017-11-26	2017-11-27	3	F	Y-Hosp	A				0.5	S	AGD	Y	8	R	AGD	CZ_2017_C30	C	240		176	O	N	CE-PCR		POS	N			0.25	S	AGD
3619	HAICDI$INF	O	72		NA	POS	N	HA-CURR	N		2017-10-05	2017-12-04	2017-11-16		42	M	Y-Hosp	A				1	S	AGD	Y	16	R	AGD	CZ_2017_O6	O	241		176	O	N	CE-PCR		POS	N			0.5	S	AGD
3620	HAICDI$INF	G	86		NA	POS	Y	UA	y	2017-11-24	2017-11-24	2017-11-28	2017-11-23	2017-11-24	-1	M	N	A				1	S	AGD	Y	16	R	AGD	CZ_2017_G15	G	242		176	O	Y	CE-PCR		POS	N			0.5	S	AGD
3621	HAICDI$INF	C	81		NA	NEG	N	HA-CURR	N	2017-11-30	2017-09-20	2018-01-09	2017-11-29	2017-11-30	70	F	Y-Hosp	DUNKREL	41			1	S	AGD	Y	16	R	AGD	CZ_2017_C31	C	243		1	O	N	CE-PCR		POS	N			0.5	S	AGD
3624	HAICDI$INF	J	83		NA	NEG	N	HA-CURR	y		2017-11-15	2018-04-03	2017-11-17		2	F	Y-Hosp	DDEFREL	137			0.125	S	AGD	Y	0.5	S	AGD	CZ_2017_J10	J	244		5	O	N	CE-PCR		POS	N			0.125	S	AGD
3625	HAICDI$INF	I	71		NA	POS	Y	CA	N		2017-11-24	2017-12-04	2017-10-26		-29	M	N	A				3	R	AGD	Y	16	R	AGD	CZ_2017_I3	I	245		176	O	N	CE-PCR		POS	N			0.25	S	AGD
3626	HAICDI$INF	I	65		NA	POS	Y	HA-CURR	N		2017-11-02	2017-11-27	2017-11-02		0	M	Y-Hosp	A				3	R	AGD	Y	16	R	AGD	CZ_2017_I4	I	246		27	O	N	CE-PCR		POS	N			0.25	S	AGD
3627	HAICDI$INF	I	58		NA	NOTEST	N	HA-CURR	N		2017-10-18	2017-11-28	2017-11-18		31	F	Y-Hosp	A							Y				CZ_2017_I5	I	247		NA		N			NOTEST
3629	HAICDI$INF	I	48		NA	NEG	Y	HA-CURR	N		2017-11-29	2017-12-07	2017-11-28		-1	F	Y-Hosp	A				0.125	S	AGD	Y	1	S	AGD	CZ_2017_I6	I	248		15	O	N	CE-PCR		POS	N			0.5	S	AGD
3631	HAICDI$INF	K	78		NA	NEG	N	HA-CURR	N		2017-11-21	2017-12-19	2017-11-28		7	F	Y-Hosp	A				0.125	S	AGD	Y	2	S	AGD	CZ_2017_K12	K	249		14	O	N	CE-PCR		POS	N			0.125	S	AGD
3632	HAICDI$INF	K	78		NA	POS	N	HA-CURR	N		2017-11-15	2017-12-06	2017-11-20		5	M	Y-Hosp	A				1	S	AGD	Y	16	R	AGD	CZ_2017_K13	K	250		176	O	N	CE-PCR		POS	N			0.125	S	AGD
3633	HAICDI$INF	K	54		NA	POS	N	HA-CURR	N		2017-11-22	2017-12-15	2017-11-28		6	M	Y-Hosp	A				0.5	S	AGD	Y	16	R	AGD	CZ_2017_K14	K	251		176	O	N	CE-PCR		POS	N			0.125	S	AGD
3635	HAICDI$INF	K	68		NA	NEG	N	HA-CURR	N		2017-11-07	2017-12-15	2017-11-27		20	F	N	A				0.125	S	AGD	Y	8	R	AGD	CZ_2017_K15	K	252		12	O	N	CE-PCR		POS	N			1	S	AGD
3636	HAICDI$INF	D	12		NA	NEG	N	HA-CURR	N		2017-11-24	2017-11-29	2017-11-28		4	M	Y-Hosp	A				0.125	S	AGD	Y	1	S	AGD	CZ_2017_D37	D	253		1	O	N	CE-PCR		POS	N			0.125	S	AGD
3637	HAICDI$INF	D	25		NA	NEG	Y	CA	N		2017-11-29	2017-11-30	2017-11-27		-2	M	N	A				0.125	S	AGD	Y	0.5	S	AGD	CZ_2017_D38	D	254		212	O	N	CE-PCR		POS	N			0.125	S	AGD
3638	HAICDI$INF	D	15		NA	NEG	N	HA-CURR	y		2017-11-22	2017-12-01	2017-11-23		1	M	Y-Hosp	A				0.125	S	AGD	Y	0.5	S	AGD	CZ_2017_D39	D	255		5	O	N	CE-PCR		POS	N			0.125	S	AGD
3639	HAICDI$INF	D	70		NA	NEG	N	HA-CURR	y		2017-11-14	2017-11-29	2017-11-23		9	F	Y-Hosp	A				0.125	S	AGD	Y	0.5	S	AGD	CZ_2017_D40	D	256		1	O	N	CE-PCR		POS	N			0.125	S	AGD
3640	HAICDI$INF	D	86		NA	POS	N	HA-CURR	y		2017-11-08	2017-12-12	2017-11-26		18	M	Y-Hosp	A				2	E	AGD	Y	8	R	AGD	CZ_2017_D41	D	257		27	O	N	CE-PCR		POS	N			0.5	S	AGD
3641	HAICDI$INF	F	68		NA	POS	N	HA-CURR	y		2017-10-24	2018-01-19	2017-11-28		35	M	Y-Hosp	DNOTREL	52			2	E	AGD	Y	8	R	AGD	CZ_2017_F37	F	258		27	O	N	CE-PCR		POS	N			0.5	S	AGD
3642	HAICDI$INF	F	84		NA	POS	N	HA-CURR	N		2017-11-23	2017-12-19	2017-11-29		6	F	N	A				0.5	S	AGD	Y	8	R	AGD	CZ_2017_F38	F	259		176	O	N	CE-PCR		POS	N			0.25	S	AGD
3643	HAICDI$INF	F	76		NA	NEG	N	HA-CURR	N		2017-11-21	2019-01-11	2017-11-28		7	F	Y-Hosp	A				1	S	AGD	Y	8	R	AGD	CZ_2017_F39	F	260		1	O	N	CE-PCR		POS	N			0.25	S	AGD
3644	HAICDI$INF	F	88		NA	NEG	N	HA-CURR	N		2017-11-16	2017-12-06	2017-11-27		11	M	N	A				1	S	AGD	Y	8	R	AGD	CZ_2017_F40	F	261		1	O	N	CE-PCR		POS	N			0.25	S	AGD
3645	HAICDI$INF	F	84		NA	NEG	Y	HA-CURR	N		2017-11-25	2017-11-29	2017-11-24		-1	M	Y-Hosp	A				0.125	S	AGD	Y	0.5	S	AGD	CZ_2017_F41	F	262		5	O	N	CE-PCR		POS	N			0.125	S	AGD
3646	HAICDI$INF	N	56		NA	NEG	Y	UA	y		2017-11-27	2017-12-04	2017-11-22		-5	F	N	A				0.125	S	AGD	Y	0.5	S	AGD	CZ_2017_N11	N	263		14	O	N	CE-PCR		POS	N			0.125	S	AGD
3647	HAICDI$INF	N	86		NA	NEG	Y	CA	y		2017-11-28	2017-12-07	2017-11-28		0	F	N	A				0.125	S	AGD	Y	0.5	S	AGD	CZ_2017_N12	N	264		2	O	N	CE-PCR		POS	N			0.125	S	AGD
3648	HAICDI$INF	N	50		NA	NEG	N	HA-CURR	y		2017-11-13	2017-12-02	2017-11-28		15	F	N	DNOTREL	4			0.125	S	AGD	Y	0.5	S	AGD	CZ_2017_N13	N	265		20	O	N	CE-PCR		POS	N			0.125	S	AGD
3650	HAICDI$INF	L	82		NA	NEG	N	HA-CURR	N	2017-10-19	2017-06-02	2017-12-02	2017-10-19	2017-10-19	139	F	N	DNOTREL	44			0.5	S	AGD	Y	16	R	AGD	CZ_2017_L5	L	266		1	O	N	CE-PCR		POS	N			0.125	S	AGD
3651	HAICDI$INF	L	81		NA	NEG	N	HA-CURR	N	2017-10-30	2017-10-25	2017-11-16	2017-10-30	2017-10-30	5	F	Y-Hosp	A				0.5	S	AGD	Y	16	R	AGD	CZ_2017_L6	L	267		1	O	N	CE-PCR		POS	N			0.125	S	AGD
3652	HAICDI$INF	L	83		NA	NOTEST	N	HA-CURR	N	2017-10-31	2017-08-30	2018-02-07	2017-10-31	2017-10-31	62	F	Y-Hosp	DUNKREL	99						Y				CZ_2017_L7	L	268		NA		N			NOTEST
3653	HAICDI$INF	L	67		NA	NEG	N	HA-CURR	N	2017-11-03	2017-10-25	2017-11-14	2017-11-02	2017-11-03	8	M	N	A				0.5	S	AGD	Y	1	S	AGD	CZ_2017_L8	L	269		unknown	O	N	CE-PCR		POS	N			0.5	S	AGD
3654	HAICDI$INF	L	90		NA	POS	N	HA-CURR	N	2017-11-05	2017-09-13	2017-11-16	2017-11-05	2017-11-05	53	M	Y-Hosp	DNOTREL	11			0.5	S	AGD	Y	8	R	AGD	CZ_2017_L9	L	270		33	O	N	CE-PCR		POS	N			0.5	S	AGD
3655	HAICDI$INF	L	77		NA	POS	Y	HA-CURR	N	2017-11-07	2017-11-06	2017-11-10	2017-11-06	2017-11-07	0	M	Y-Hosp	A				0.5	S	AGD	Y	16	R	AGD	CZ_2017_L10	L	271		413	O	N	CE-PCR		POS	N			0.5	S	AGD
3656	HAICDI$INF	L	86		NA	NEG	N	HA-CURR	N	2017-11-20	2017-10-17	2017-11-29	2017-11-20	2017-11-20	34	F	Y-Hosp	A				1	S	AGD	Y	16	R	AGD	CZ_2017_L11	L	272		1	O	N	CE-PCR		POS	N			0.5	S	AGD
3657	HAICDI$INF	L	72		NA	NEG	Y	HA-CURR	N	2017-11-25	2017-11-20	2018-01-24	2017-11-20	2017-11-25	0	M	Y-Hosp	A				0.125	S	AGD	Y	1	S	AGD	CZ_2017_L12	L	273		20	O	N	CE-PCR		POS	N			1	S	AGD
3658	HAICDI$INF	L	83		NA	NEG	N	HA-CURR	N	2017-11-28	2017-11-16	2018-10-11	2017-11-28	2017-11-28	12	F	N	A				1	S	AGD	Y	16	R	AGD	CZ_2017_L13	L	274		1	O	N	CE-PCR		POS	N			0.5	S	AGD
3659	HAICDI$INF	L	76		NA	NEG	Y	HA-CURR	N	2017-11-28	2017-11-28	2017-12-04	2017-11-28	2017-11-28	0	M	Y-Hosp	A				1	S	AGD	Y	16	R	AGD	CZ_2017_L14	L	275		1	O	N	CE-PCR		POS	N			0.5	S	AGD
3660	HAICDI$INF	C	71		NA	NEG	Unk	UNK	Unk	2017-12-03	2017-12-03	2018-01-10	2017-12-03	2017-12-03	0	M	UNK	DNOTREL	38			1	S	AGD	Y	8	R	AGD	CZ_2017_C32	C	276		1	O	N	CE-PCR		POS	N			0.25	S	AGD
3661	HAICDI$INF	C	67		NA	POS	N	HA-CURR	N	2017-12-04	2017-10-10	2018-01-03	2017-12-04	2017-12-04	55	M	Y-Hosp	A				1	S	AGD	Y	16	R	AGD	CZ_2017_C33	C	277		176	O	N	CE-PCR		POS	N			0.25	S	AGD
3662	HAICDI$INF	J	23		NA	NEG	Y	HA-OHOSP	N	2017-12-03	2017-12-02	2017-12-06	2017-12-02	2017-12-03	0	F	Y-OTH	A				0.125	S	AGD	Y	8	R	AGD	CZ_2017_J11	J	278		1	O	N	CE-PCR		POS	N			0.5	S	AGD
3664	HAICDI$INF	B	62		NA	NEG	Y	HA-CURR	N	2017-12-01	2017-12-01	2018-01-04	2017-11-25	2017-12-01	-6	M	Y-Hosp	A				1	S	AGD	Y	16	R	AGD	CZ_2017_B28	B	279		1	O	N	CE-PCR		POS	N			0.5	S	AGD
3666	HAICDI$INF	B	65		NA	NEG	Unk	HA-OHOSP	N	2017-12-04	2017-12-01	2017-12-12	2017-12-04	2017-12-04	3	F	Y-OTH	A				0.25	S	AGD	Y	0.5	S	AGD	CZ_2017_B29	B	280		20	O	N	CE-PCR		POS	N			0.125	S	AGD
3668	HAICDI$INF	B	51		NA	NEG	Y	CA	N	2017-12-05	2017-12-01	2018-01-20	2017-11-30	2017-12-05	-1	F	N	A				0.5	S	AGD	Y	1	S	AGD	CZ_2017_B30	B	281		212	O	Y	CE-PCR		POS	N			0.5	S	AGD
3670	HAICDI$INF	O	83		NA	NEG	N	HA-CURR	N		2017-11-21	2017-12-22	2017-11-27		6	F	N	A				1	S	AGD	Y	8	R	AGD	CZ_2017_O7	O	282		1	O	N	CE-PCR		POS	N			0.25	S	AGD
3671	HAICDI$INF	G	21		NA	NEG	Y	UA	N	2017-12-05	2017-12-04	2017-12-06	2017-11-30	2017-12-05	-4	M	N	A				0.125	S	AGD	Y	0.5	S	AGD	CZ_2017_G16	G	283		unknown	O	N	CE-PCR		POS	N			0.125	S	AGD
3674	HAICDI$INF	A	64		NA	NEG	Y	HA-OHOSP	Unk		2017-11-23	2017-11-24	2017-11-23		0	F	Y-OTH	A				0.125	S	AGD	Y	0.5	S	AGD	CZ_2017_A16	A	284		20	O	N	CE-PCR		POS	N			0.125	S	AGD
3675	HAICDI$INF	A	85		NA	NEG	N	HA-CURR	N		2017-11-18	2017-11-29	2017-11-29		11	M	N	A				0.125	S	AGD	Y	0.5	S	AGD	CZ_2017_A17	A	285		43	O	N	CE-PCR		POS	N			0.5	S	AGD
3676	HAICDI$INF	A	78		NA	NEG	N	HA-CURR	N		2017-11-25	2018-01-10	2017-11-29		4	F	N	A				0.125	S	AGD	Y	0.5	S	AGD	CZ_2017_A18	A	286		29	O	N	CE-PCR		POS	N			0.125	S	AGD
3677	HAICDI$INF	A	55		NA	NEG	Y	HA-CURR	N		2017-11-28	2017-12-11	2017-11-28		0	M	Y-Hosp	A				0.125	S	AGD	Y	0.5	S	AGD	CZ_2017_A19	A	287		20	O	N	CE-PCR		POS	N			0.5	S	AGD
3678	HAICDI$INF	A	84		NA	NEG	Y	HA-CURR	Unk		2017-10-26	2018-01-16	2017-10-26		0	M	Y-Hosp	A				1	S	AGD	Y	16	R	AGD	CZ_2017_A20	A	288		1	O	Y	CE-PCR		POS	N			0.5	S	AGD
3681	HAICDI$INF	J	74		NA	NEG	N	HA-CURR	N	2017-12-02	2017-11-21	2017-12-07	2017-12-02	2017-12-02	11	M	Y-Hosp	A				0.5	S	AGD	Y	16	R	AGD	CZ_2017_J12	J	289		1	O	N	CE-PCR		POS	N			0.5	S	AGD
3683	HAICDI$INF	E	87		NA	POS	N	HA-CURR	N	2017-12-07	2017-11-24	2017-12-22	2017-12-07	2017-12-07	13	F	Y-Hosp	DDEFREL	15			3	R	AGD	Y	16	R	AGD	CZ_2017_E24	E	290		27	O	N	CE-PCR		POS	N			0.5	S	AGD
3686	HAICDI$INF	N	72		NA	NEG	Y	HA-CURR	y		2017-12-06	2017-12-08	2017-12-06		0	M	Y-Hosp	DPOSREL	2			2	E	AGD	Y	16	R	AGD	CZ_2017_N14	N	291		1	O	N	CE-PCR		POS	N			0.25	S	AGD
3687	HAICDI$INF	D	51		NA	NEG	N	HA-CURR	N		2017-11-29	2017-12-14	2017-12-02		3	M	N	A				0.125	S	AGD	Y	2	S	AGD	CZ_2017_D42	D	292		18	O	N	CE-PCR		POS	N			0.125	S	AGD
3688	HAICDI$INF	D	84		NA	NEG	N	HA-CURR	N		2017-11-20	2017-12-13	2017-11-29		9	F	N	A				0.125	S	AGD	Y	0.5	S	AGD	CZ_2017_D43	D	293		12	O	N	CE-PCR		POS	N			0.125	S	AGD
3689	HAICDI$INF	D	80		NA	NEG	N	HA-CURR	N		2017-11-27	2017-12-06	2017-11-29		2	F	N	A				0.125	S	AGD	Y	0.5	S	AGD	CZ_2017_D44	D	294		14	O	N	CE-PCR		POS	N			0.125	S	AGD
3690	HAICDI$INF	D	23		NA	NEG	Y	UNK	N		2017-12-05	2018-01-23	2017-12-05		0	M	N	A				0.125	S	AGD	Y	0.5	S	AGD	CZ_2017_D45	D	295		15	O	N	CE-PCR		POS	N			0.125	S	AGD
3692	HAICDI$INF	J	75		NA	NEG	N	HA-CURR	y	2017-02-09	2017-11-16	2018-01-23	2017-12-09	2017-02-09	23	F	Y-Hosp	A				1	S	AGD	Y	16	R	AGD	CZ_2017_J13	J	296		1	O	N	CE-PCR		POS	N			0.5	S	AGD
3693	HAICDI$INF	B	79		NA	NOTEST	N	HA-CURR	N	2017-12-07	2017-11-30	2018-02-15	2017-12-17	2017-12-07	17	M	Y-Hosp	A							Y				CZ_2017_B31	B	297		NA		N			NOTEST
3694	HAICDI$INF	B	71		NA	NOTEST	N	HA-CURR	N	2017-12-06	2017-10-10	2017-12-19	2017-12-19	2017-12-06	70	M	Y-Hosp	A							Y				CZ_2017_B32	B	298		NA		N			NOTEST
3695	HAICDI$INF	B	85		NA	NEG	N	HA-OHOSP	N	2017-12-07	2017-12-05	2017-12-20	2017-12-07	2017-12-07	2	M	Y-OTH	A				1	S	AGD	Y	16	R	AGD	CZ_2017_B33	B	299		1	O	N	CE-PCR		POS	N			0.5	S	AGD
3700	HAICDI$INF	B	72		NA	NEG	Y	CA	N	2017-12-11	2017-12-13	2017-12-20	2017-12-01	2017-12-11	-12	M	N	A				1	S	AGD	Y	16	R	AGD	CZ_2017_B34	B	300		1	O	N	CE-PCR		POS	N			1	S	AGD
3701	HAICDI$INF	B	82		NA	NEG	Y	HA-CURR	N	2017-12-12	2017-12-07	2017-12-14	2017-11-29	2017-12-12	-8	F	Y-Hosp	A				1	S	AGD	Y	16	R	AGD	CZ_2017_B35	B	301		1	O	N	CE-PCR		POS	N			1	S	AGD
3703	HAICDI$INF	B	85		NA	POS	Unk	HA-CURR	N	2017-12-12	2017-11-22	2017-12-24	2017-12-12	2017-12-12	20	M	Y-OTH	DDEFREL	12			1	S	AGD	Y	8	R	AGD	CZ_2017_B36	B	302		176	O	Y	CE-PCR		POS	N			0.125	S	AGD
3705	HAICDI$INF	O	62		NA	NEG	N	HA-CURR	N		2017-11-24	2018-01-31	2017-12-11		17	F	N	A				0.5	S	AGD	Y	8	R	AGD	CZ_2017_O8	O	303		1	O	N	CE-PCR		POS	N			0.25	S	AGD
3706	HAICDI$INF	A	81		NA	NEG	Y	HA-OHOSP	N		2017-12-06	2017-12-27	2017-12-06		0	F	Y-OTH	A				0.25	S	AGD	Y	1	S	AGD	CZ_2017_A21	A	304		20	O	N	CE-PCR		POS	N			1	S	AGD
3710	HAICDI$INF	N	71		NA	NEG	N	HA-CURR	N		2017-11-27	2017-12-18	2017-12-13		16	F	N	A				0.125	S	AGD	Y	1	S	AGD	CZ_2017_N15	N	305		20	O	N	CE-PCR		POS	N			1	S	AGD
3711	HAICDI$INF	C	90		NA	NEG	N	HA-CURR	Unk	2017-12-14	2017-11-29	2017-12-23	2017-12-11	2017-12-14	12	F	N	A				0.125	S	AGD	Y	0.5	S	AGD	CZ_2017_C34	C	306		unknown	O	N	CE-PCR		POS	N			0.5	S	AGD
3714	HAICDI$INF	B	67		NA	NOTEST	N	HA-CURR	N	2017-12-13	2017-11-17	2017-12-21	2017-12-13	2017-12-13	26	F	N	A							Y				CZ_2017_B37	B	307		NA		N			NOTEST
3716	HAICDI$INF	B	88		NA	NEG	Y	HA-CURR	N	2017-12-14	2017-12-14	2017-12-29	2017-12-12	2017-12-14	-2	F	Y-LTCF	DDEFREL	17			1	S	AGD	Y	16	R	AGD	CZ_2017_B38	B	308		1	O	N	CE-PCR		POS	N			0.25	S	AGD
3717	HAICDI$INF	B	88		NA	NEG	Y	HA-CURR	y	2017-12-15	2017-12-15	2017-12-22	2017-12-15	2017-12-15	0	M	Y-LTCF	DDEFREL	7			0.125	S	AGD	Y	0.5	S	AGD	CZ_2017_B39	B	309		97	O	N	CE-PCR		POS	N			0.5	S	AGD
3718	HAICDI$INF	C	69		NA	NEG	N	HA-CURR	y	2017-12-15	2017-12-13	2017-12-21	2017-12-14	2017-12-15	1	M	Y-Hosp	A				1	S	AGD	Y	8	R	AGD	CZ_2017_C35	C	310		1	O	N	CE-PCR		POS	N			0.125	S	AGD
3723	HAICDI$INF	K	58		NA	NEG	N	HA-CURR	N		2017-11-29	2017-12-22	2017-12-01		2	F	N	A				0.25	S	AGD	Y	1	S	AGD	CZ_2017_K16	K	311		20	O	N	CE-PCR		POS	N			1	S	AGD
3724	HAICDI$INF	E	58		NA	NEG	Y	HA-CURR	N	2017-12-14	2017-12-15	2017-12-22	2017-12-14	2017-12-14	-1	M	Y-Hosp	A				0.125	S	AGD	Y	0.5	S	AGD	CZ_2017_E21	E	312		26	O	Y	CE-PCR		POS	N			0.25	S	AGD
3725	HAICDI$INF	E	68		NA	NEG	N	HA-CURR	N	2017-12-19	2017-12-11	2018-11-07	2017-12-19	2017-12-19	8	M	Y-Hosp	A				0.125	S	AGD	Y	0.5	S	AGD	CZ_2017_E25	E	313		81	O	N	CE-PCR		POS	N			1	S	AGD
3726	HAICDI$INF	G	91		NA	POS	N	HA-CURR	N	2017-12-15	2017-12-09	2017-12-21	2017-12-14	2017-12-15	5	F	N	DNOTREL	7			1	S	AGD	Y	8	R	AGD	CZ_2017_G17	G	314		176	O	N	CE-PCR		POS	N			0.25	S	AGD
3727	HAICDI$INF	D	0	7	NA	NEG	Y	HA-CURR	N		2017-12-06	2017-12-17	2017-12-06		0	M	Y-Hosp	A				0.25	S	AGD	Y	0.5	S	AGD	CZ_2017_D46	D	315		12	O	N	CE-PCR		POS	N			0.5	S	AGD
3728	HAICDI$INF	D	17		NA	NEG	Y	HA-CURR	N		2017-12-06	2017-12-12	2017-12-06		0	F	Y-Hosp	A				0.125	S	AGD	Y	0.5	S	AGD	CZ_2017_D47	D	316		1	O	N	CE-PCR		POS	N			0.25	S	AGD
3729	HAICDI$INF	D	55		NA	NEG	Y	HA-OHOSP	y		2017-12-07	2017-12-19	2017-12-07		0	F	Y-OTH	A				0.125	S	AGD	Y	0.5	S	AGD	CZ_2017_D48	D	317		18	O	Y	CE-PCR		POS	N			0.25	S	AGD
3730	HAICDI$INF	D	83		NA	POS	N	HA-CURR	N		2017-12-06	2017-12-20	2017-12-11		5	M	Y-Hosp	A				2	E	AGD	Y	8	R	AGD	CZ_2017_D49	D	318		176	O	Y	CE-PCR		POS	N			0.125	S	AGD
3731	HAICDI$INF	D	38		NA	NEG	Y	CA	N		2017-12-11	2017-12-12	2017-12-11		0	F	N	A				0.25	S	AGD	Y	0.5	S	AGD	CZ_2017_D50	D	319		2	O	N	CE-PCR		POS	N			0.5	S	AGD
3732	HAICDI$INF	A	87		NA	NEG	N	HA-CURR	N		2017-11-27	2018-01-17	2017-12-12		15	F	N	A				0.25	S	AGD	Y	0.5	S	AGD	CZ_2017_A22	A	320		43	O	N	CE-PCR		POS	N			0.25	S	AGD
3737	HAICDI$INF	A	78		NA	NEG	N	HA-CURR	N		2017-12-13	2017-12-22	2017-12-15		2	M	Y-Hosp	A				0.5	S	AGD	Y	8	R	AGD	CZ_2017_A23	A	321		1	O	N	CE-PCR		POS	N			0.5	S	AGD
3738	HAICDI$INF	A	79		NA	NEG	N	HA-CURR	N		2017-12-01	2017-12-25	2017-12-08		7	M	UNK	DNOTREL	17			1	S	AGD	Y	16	R	AGD	CZ_2017_A24	A	322		1	O	N	CE-PCR		POS	N			0.5	S	AGD
3740	HAICDI$INF	O	87		NA	NEG	N	HA-CURR	N		2017-12-15	2017-12-22	2017-12-17		2	F	Y-Hosp	A				0.125	S	AGD	Y	0.5	S	AGD	CZ_2017_O9	O	323		70	O	N	CE-PCR		POS	N			0.125	S	AGD
3741	HAICDI$INF	O	87		NA	NEG	N	HA-CURR	N		2017-10-25	2018-01-16	2017-12-20		56	M	Y-Hosp	A				0.125	S	AGD	Y	0.5	S	AGD	CZ_2017_O10	O	324		2	O	N	CE-PCR		POS	N			0.125	S	AGD
3744	HAICDI$INF	B	69		NA	NEG	N	HA-CURR	N	2017-12-19	2017-12-08	2017-12-20	2017-12-19	2017-12-19	11	M	Y-Hosp	DNOTREL	1			0.5	S	AGD	Y	8	R	AGD	CZ_2017_B40	B	325		1	O	N	CE-PCR		POS	N			0.25	S	AGD
3745	HAICDI$INF	B	30		NA	NEG	N	HA-CURR	N	2017-12-20	2017-12-11	2018-01-19	2017-12-20	2017-12-20	9	M	Y-Hosp	A				0.5	S	AGD	Y	8	R	AGD	CZ_2017_B41	B	326		1	O	N	CE-PCR		POS	N			0.25	S	AGD
3746	HAICDI$INF	B	73		NA	NEG	N	HA-CURR	N	2017-12-20	2017-12-15	2018-01-16	2017-12-20	2017-12-20	5	M	Y-Hosp	A				1	S	AGD	Y	16	R	AGD	CZ_2017_B42	B	327		1	O	N	CE-PCR		POS	N			1	S	AGD
3747	HAICDI$INF	B	76		NA	NEG	Unk	HA-OHOSP	N	2017-12-23	2017-12-18	2018-01-08	2017-12-23	2017-12-23	5	F	Y-OTH	DNOTREL	16			1	S	AGD	Y	16	R	AGD	CZ_2017_B43	B	328		1	O	N	CE-PCR		POS	N			0.5	S	AGD
3749	HAICDI$INF	B	85		NA	NOTEST	N	CA	N	2017-12-26	2017-12-25	2018-01-09	2017-12-28	2017-12-26	3	F	N	A							Y				CZ_2017_B44	B	329		NA		N			NOTEST
3750	HAICDI$INF	E	65		NA	NEG	N	HA-CURR	N	2017-12-28	2017-12-24	2018-01-08	2017-12-28	2017-12-28	4	F	N	A				0.5	S	AGD	Y	0.5	S	AGD	CZ_2017_E26	E	330		unknown	O	N	CE-PCR		POS	N			0.5	S	AGD
3751	HAICDI$INF	G	59		NA	NOTEST	N	HA-CURR	N	2017-12-15	2017-11-29	2018-06-29	2017-12-15	2017-12-15	16	M	Y-Hosp	A							N				CZ_2017_G18	G	331		NA		N			NOTEST
3752	HAICDI$INF	C	83		NA	NEG	N	HA-CURR	y	2017-12-25	2017-12-20	2017-12-25	2017-12-25	2017-12-25	5	F	N	A				0.5	S	AGD	Y	1	S	AGD	CZ_2017_C36	C	332		81	O	N	CE-PCR		POS	N			0.5	S	AGD
3753	HAICDI$INF	C	81		NA	NOTEST	N	HA-CURR	N	2017-12-20	2017-12-17	2017-12-29	2017-12-20	2017-12-20	3	F	N	A							N				CZ_2017_C37	C	333		NA		N			NOTEST
3755	HAICDI$INF	J	77		NA	NOTEST	Y	CA	N		2017-12-18	2017-12-19	2017-11-30		-18	F	N	A							N				CZ_2017_J14	J	334		NA		N			NOTEST
3756	HAICDI$INF	J	89		NA	NEG	N	HA-CURR	N		2017-09-21	2018-02-12	2017-12-29		99	F	Y-Hosp	DPOSREL	45			2	E	AGD	Y	16	R	AGD	CZ_2017_J15	J	335		1	O	N	CE-PCR		POS	N			0.25	S	AGD
3760	HAICDI$INF	B	69		NA	NEG	N	HA-CURR	N	2017-12-27	2017-12-02	2018-01-14	2017-12-17	2017-12-27	15	F	Y-Hosp	A				2	E	AGD	Y	1	S	AGD	CZ_2017_B45	B	336		12	O	N	CE-PCR		POS	N			0.25	S	AGD
3761	HAICDI$INF	B	75		NA	NEG	N	HA-CURR	N	2017-12-28	2017-12-27	2018-01-09	2017-12-28	2017-12-28	1	M	Y-LTCF	A				2	E	AGD	Y	16	R	AGD	CZ_2017_B46	B	337		1	O	N	CE-PCR		POS	N			0.25	S	AGD
3762	HAICDI$INF	B	72		NA	POS	Y	HA-CURR	N	2017-12-28	2017-12-15	2018-01-11	2017-12-13	2017-12-28	-2	M	N	A				0.125	S	AGD	Y	0.5	S	AGD	CZ_2017_B47	B	338		23	O	Y	CE-PCR		POS	N			0.125	S	AGD
3765	HAICDI$INF	G	63		NA	NEG	N	HA-CURR	N	2018-12-26	2017-09-13	2018-02-14	2017-11-06	2018-12-26	54	M	Y-Hosp	A				0.25	S	AGD	Y	1	S	AGD	CZ_2017_G8	G	339		14	O	Y	CE-PCR		POS	N			0.25	S	AGD
3766	HAICDI$INF	D	20		NA	NEG	N	HA-OHOSP	y		2017-12-14	2018-01-15	2017-12-15		1	M	Y-OTH	A				0.125	S	AGD	Y	0.5	S	AGD	CZ_2017_D51	D	340		2	O	N	CE-PCR		POS	N			0.125	S	AGD
3768	HAICDI$INF	D	72		NA	POS	N	HA-CURR	N		2017-12-10	2017-12-22	2017-12-18		8	F	Y-Hosp	A				0.5	S	AGD	Y	16	R	AGD	CZ_2017_D52	D	341		27	O	N	CE-PCR		POS	N			0.5	S	AGD
3769	HAICDI$INF	D	76		NA	NEG	N	HA-CURR	N		2017-12-08	2018-01-08	2017-12-18		10	F	Y-Hosp	A				0.125	S	AGD	Y	0.5	S	AGD	CZ_2017_D53	D	342		46	O	N	CE-PCR		POS	N			0.25	S	AGD
3770	HAICDI$INF	D	45		NA	NEG	Y	CA	N		2017-12-19	2017-12-21	2017-12-15		-4	F	N	A				0.125	S	AGD	Y	0.5	S	AGD	CZ_2017_D54	D	343		12	O	N	CE-PCR		POS	N			0.5	S	AGD
3771	HAICDI$INF	K	84		NA	POS	N	HA-CURR	N		2017-12-14	2017-12-22	2017-12-14		0	M	Y-Hosp	A				0.125	S	AGD	Y	16	R	AGD	CZ_2017_K17	K	344		unknown	O	N	CE-PCR		POS	N			1	S	AGD
3773	HAICDI$INF	K	68		NA	NEG	N	HA-CURR	N		2017-12-26	2018-01-09	2017-12-28		2	F	N	A				0.125	S	AGD	Y	1	S	AGD	CZ_2017_K18	K	345		unknown	O	N	CE-PCR		POS	N			0.25	S	AGD
3774	HAICDI$INF	K	50		NA	NEG	N	HA-CURR	N		2017-12-21	2018-03-12	2017-12-28		7	M	N	A				0.5	S	AGD	Y	1	S	AGD	CZ_2017_K19	K	346		17	O	N	CE-PCR		POS	N			2	S	AGD
3776	HAICDI$INF	K	80		NA	POS	Y	HA-CURR	N		2017-12-24	2018-01-27	2017-12-24		0	M	Y-Hosp	A				2	E	AGD	Y	16	R	AGD	CZ_2017_K20	K	347		176	O	N	CE-PCR		POS	N			0.25	S	AGD
3777	HAICDI$INF	K	77		NA	POS	N	HA-CURR	N		2017-12-12	2018-01-08	2017-12-21		9	F	N	A				0.125	S	AGD	Y	4	S	AGD	CZ_2017_K21	K	348		78	O	N	CE-PCR		POS	N			1	S	AGD
3778	HAICDI$INF	E	81		NA	NEG	N	HA-CURR	N	2017-12-31	2017-12-20	2018-07-24	2017-12-28	2017-12-31	8	F	Y-Hosp	A				1	S	AGD	Y	16	R	AGD	CZ_2017_E27	E	349		1	O	N	CE-PCR		POS	N			0.5	S	AGD
3782	HAICDI$INF	I	79		NA	NEG	N	HA-CURR	N		2017-12-18	2018-01-05	2017-12-27		9	M	N	A				0.125	S	AGD	Y	1	S	AGD	CZ_2017_I7	I	350		20	O	N	CE-PCR		POS	N			0.25	S	AGD
3783	HAICDI$INF	I	70		NA	POS	Y	HA-OHOSP	N		2017-12-20	2017-12-29	2017-12-17		-3	M	Y-OTH	A				1	S	AGD	Y	16	R	AGD	CZ_2017_I8	I	351		176	O	Y	CE-PCR		POS	N			0.25	S	AGD
3785	HAICDI$INF	A	66		NA	NEG	Y	HA-CURR	N		2017-12-20	2018-01-03	2017-12-20		0	M	Y-Hosp	A				0.5	S	AGD	Y	16	R	AGD	CZ_2017_A25	A	352		1	O	N	CE-PCR		POS	N			0.25	S	AGD
3786	HAICDI$INF	A	87		NA	NEG	N	HA-CURR	N		2017-12-17	2018-01-09	2017-12-24		7	F	Y-Hosp	A				0.25	S	AGD	Y	16	R	AGD	CZ_2017_A26	A	353		1	O	N	CE-PCR		POS	N			1	S	AGD
3789	HAICDI$INF	A	74		NA	NEG	N	HA-CURR	N		2017-12-22	2018-01-09	2017-12-27		5	F	Y-Hosp	A				0.125	S	AGD	Y	0.5	S	AGD	CZ_2017_A27	A	354		14	O	N	CE-PCR		POS	N			0.25	S	AGD
3791	HAICDI$INF	H	30		NA	NEG	Y	HA-CURR	y		2017-11-01	2017-11-05	2017-10-31		-1	F	Y-Hosp	A				0.25	S	AGD	Y	1	S	AGD	CZ_2017_H1	H	355		12	O	N	CE-PCR		POS	N			1	S	AGD
3792	HAICDI$INF	H	74		NA	POS	N	HA-CURR	N		2017-10-20	2017-11-20	2017-10-24		4	M	N	A				1	S	AGD	Y	16	R	AGD	CZ_2017_H2	H	356		176	O	N	CE-PCR		POS	N			1	S	AGD
3793	HAICDI$INF	H	90		NA	NEG	N	HA-CURR	N		2017-10-12	2017-10-24	2017-10-16		4	F	N	A				0.25	S	AGD	Y	0.5	S	AGD	CZ_2017_H3	H	357		13	O	N	CE-PCR		POS	N			0.5	S	AGD
3794	HAICDI$INF	H	66		NA	POS	N	HA-CURR	N		2017-09-22	2017-11-14	2017-10-23		31	M	N	A				1	S	AGD	Y	16	R	AGD	CZ_2017_H4	H	358		176	O	Y	CE-PCR		POS	N			1	S	AGD
3795	HAICDI$INF	H	85		NA	POS	N	HA-CURR	N		2017-10-03	2017-11-09	2017-11-01		29	F	N	A				1	S	AGD	Y	16	R	AGD	CZ_2017_H5	H	359		176	O	N	CE-PCR		POS	N			0.5	S	AGD
3796	HAICDI$INF	H	65		NA	POS	N	HA-CURR	N		2017-09-09	2017-11-23	2017-10-01		22	M	N	A				1	S	AGD	Y	16	R	AGD	CZ_2017_H6	H	360		176	O	N	CE-PCR		POS	N			0.5	S	AGD
3797	HAICDI$INF	H	38		NA	NEG	N	HA-CURR	N		2017-12-06	2018-01-11	2017-12-22		16	M	Y-Hosp	A				0.125	S	AGD	Y	0.5	S	AGD	CZ_2017_H7	H	361		5	O	N	CE-PCR		POS	N			0.125	S	AGD
3798	HAICDI$INF	H	71		NA	POS	N	HA-CURR	N		2017-10-11	2017-11-30	2017-11-21		41	F	N	A				0.125	S	AGD	Y	0.5	S	AGD	CZ_2017_H8	H	362		23	O	N	CE-PCR		POS	N			0.125	S	AGD
3799	HAICDI$INF	H	96		NA	NEG	Y	HA-CURR	N		2017-11-26	2017-12-09	2017-11-26		0	F	Y-Hosp	A				0.125	S	AGD	Y	0.5	S	AGD	CZ_2017_H9	H	363		12	O	N	CE-PCR		POS	N			0.125	S	AGD
3800	HAICDI$INF	H	73		NA	POS	N	HA-CURR	N		2017-11-10	2017-12-14	2017-12-01		21	M	N	A				1	S	AGD	Y	16	R	AGD	CZ_2017_H10	H	364		176	O	N	CE-PCR		POS	N			0.5	S	AGD
3801	HAICDI$INF	H	92		NA	POS	N	HA-CURR	N		2017-11-30	2017-12-11	2017-12-06		6	F	N	A				0.125	S	AGD	Y	0.5	S	AGD	CZ_2017_H11	H	365		78	O	N	CE-PCR		POS	N			0.125	S	AGD
3802	HAICDI$INF	H	40		NA	NEG	Y	HA-CURR	N		2017-12-03	2017-12-11	2017-12-03		0	F	Y-Hosp	A				0.125	S	AGD	Y	0.5	S	AGD	CZ_2017_H12	H	366		14	O	N	CE-PCR		POS	N			0.125	S	AGD
3803	HAICDI$INF	H	85		NA	NEG	N	HA-CURR	N		2017-12-12	2017-12-27	2017-12-22		10	F	N	A				0.125	S	AGD	Y	0.5	S	AGD	CZ_2017_H13	H	367		11	O	N	CE-PCR		POS	N			0.125	S	AGD
3804	HAICDI$INF	H	82		NA	POS	N	HA-CURR	N		2017-11-14	2017-11-29	2017-11-21		7	F	N	A				0.125	S	AGD	Y	0.5	S	AGD	CZ_2017_H14	H	368		23	O	N	CE-PCR		POS	N			0.125	S	AGD
3805	HAICDI$INF	H	69		NA	NEG	N	HA-CURR	N		2017-11-21	2017-12-28	2017-12-20		29	M	N	A				0.25	S	AGD	Y	16	R	AGD	CZ_2017_H15	H	369		1	O	N	CE-PCR		POS	N			0.25	S	AGD
3806	HAICDI$INF	H	86		NA	POS	N	HA-CURR	N		2017-11-12	2017-12-08	2017-11-29		17	F	N	A				0.125	S	AGD	Y	8	R	AGD	CZ_2017_H16	H	370		78	O	N	CE-PCR		POS	N			0.5	S	AGD
3807	HAICDI$INF	H	74		NA	NEG	N	HA-CURR	N		2017-11-03	2017-12-10	2017-11-10		7	F	N	A				0.125	S	AGD	Y	0.5	S	AGD	CZ_2017_H17	H	371		220	O	N	CE-PCR		POS	N			0.25	S	AGD
3808	HAICDI$INF	H	83		NA	NEG	N	HA-CURR	N		2017-10-16	2017-11-10	2017-10-20		4	F	N	A				0.125	S	AGD	Y	0.5	S	AGD	CZ_2017_H18	H	372		18	O	N	CE-PCR		POS	N			0.5	S	AGD
3809	HAICDI$INF	H	86		NA	NOTEST	N	HA-CURR	N		2017-10-17	2017-11-08	2017-11-05		19	F	N	A							Y				CZ_2017_H19	H	373		NA		N			NOTEST
3810	HAICDI$INF	H	64		NA	NEG	N	HA-CURR	y		2017-10-16	2017-11-24	2017-11-10		25	M	Y-Hosp	DNOTREL	14			0.125	S	AGD	Y	1	S	AGD	CZ_2017_H20	H	374		20	O	N	CE-PCR		POS	N			0.5	S	AGD
3811	HAICDI$INF	H	60		NA	POS	N	HA-CURR	N		2017-11-09	2017-11-29	2017-11-19		10	F	N	A				0.125	S	AGD	Y	1	S	AGD	CZ_2017_H21	H	375		23	O	N	CE-PCR		POS	N			0.5	S	AGD
3812	HAICDI$INF	H	87		NA	NEG	N	HA-CURR	N		2017-10-18	2018-01-31	2017-11-20		33	F	N	DNOTREL	72			0.125	S	AGD	Y	1	S	AGD	CZ_2017_H22	H	376		11	O	N	CE-PCR		POS	N			0.5	S	AGD
3813	HAICDI$INF	G	72		NA	NEG	N	HA-CURR	N	2017-12-28	2017-12-27	2018-02-05	2017-12-28	2017-12-28	1	M	Y-Hosp	A				0.125	S	AGD	Y	0.5	S	AGD	CZ_2017_G4	G	377		14	O	Y	CE-PCR		POS	N			0.125	S	AGD
3814	HAICDI$INF	G	78		NA	NEG	Y	CA	N	2017-12-30	2017-12-29	2018-01-08	2017-12-24	2017-12-30	-5	F	N	A				0.125	S	AGD	Y	0.5	S	AGD	CZ_2017_G19	G	378		20	O	N	CE-PCR		POS	N			0.125	S	AGD
3816	HAICDI$INF	I	41		NA	NEG	Y	CA	N		2017-11-16	2017-11-22	2017-11-11		-5	F	N	A				0.125	S	AGD	Y	0.5	S	AGD	CZ_2017_I9	I	379		13	O	N	CE-PCR		POS	N			0.125	S	AGD
3821	HAICDI$INF	B	62		NA	NEG	Y	HA-OHOSP	N	2017-12-31	2017-12-24	2018-02-08	2017-12-19	2017-12-31	-5	M	Y-OTH	A				0.125	S	AGD	Y	16	R	AGD	CZ_2017_B48	B	380		17	O	N	CE-PCR		POS	N			0.5	S	AGD
3822	HAICDI$INF	B	91		NA	NEG	Y	HA-CURR	N	2017-12-31	2017-12-22	2018-01-09	2017-12-21	2017-12-31	-1	F	Y-LTCF	A				2	E	AGD	Y	16	R	AGD	CZ_2017_B49	B	381		1	O	Y	CE-PCR		POS	N			0.5	S	AGD
3827	HAICDI$INF	L	72		NA	NOTEST	N	HA-CURR	N	2017-12-20	2017-12-07	2019-01-11	2017-12-20	2017-12-20	13	M	Y-Hosp	A							Y				CZ_2017_L15	L	382		NA		N			NOTEST
3828	HAICDI$INF	L	75		NA	NEG	N	HA-CURR	N	2017-12-23	2017-12-18	2018-03-20	2017-12-23	2017-12-23	5	F	Y-Hosp	A				2	E	AGD	Y	16	R	AGD	CZ_2017_L16	L	383		1	O	N	CE-PCR		POS	N			0.25	S	AGD
3993	HAICDI$INF	F	71		NA	NEG	N	HA-CURR	N		2017-12-13	2018-02-20	2017-12-25		12	F	N	DNOTREL	57			3	R	AGD	Y	16	R	AGD	CZ_2017_F42	F	384		1	O	N	CE-PCR		POS	N			2	S	AGD
3994	HAICDI$INF	F	82		NA	POS	N	HA-CURR	N		2017-12-22	2017-12-28	2017-12-25		3	M	N	DPOSREL	3			3	R	AGD	Y	16	R	AGD	CZ_2017_F43	F	385		176	O	N	CE-PCR		POS	N			2	S	AGD
3996	HAICDI$INF	F	6		NA	NOTEST	N	HA-CURR	N		2017-12-10	2018-01-05	2017-12-22		12	F	Y-Hosp	A							Y				CZ_2017_F44	F	386		NA		N			NOTEST
3997	HAICDI$INF	F	89		NA	NEG	N	HA-OHOSP	N		2017-12-07	2018-01-08	2017-12-20		13	F	Y-OTH	A				3	R	AGD	Y	16	R	AGD	CZ_2017_F45	F	387		1	O	Y	CE-PCR		POS	N			2	S	AGD
3998	HAICDI$INF	F	78		NA	NEG	N	HA-CURR	N		2017-12-05	2017-12-29	2017-12-20		15	F	N	DNOTREL	9			1	S	AGD	Y	16	R	AGD	CZ_2017_F46	F	388		1	O	N	CE-PCR		POS	N			2	S	AGD
3999	HAICDI$INF	F	65		NA	NOTEST	N	CA	N		2017-12-14	2018-02-25	2017-12-14		0	M	N	DNOTREL	73						N				CZ_2017_F47	F	389		NA		N			NOTEST
4001	HAICDI$INF	F	32		NA	NEG	Y	HA-CURR	N		2017-12-11	2017-12-16	2017-12-10		-1	F	Y-Hosp	A				0.125	S	AGD	Y	1	S	AGD	CZ_2017_F48	F	390		430	O	N	CE-PCR		POS	N			0.5	S	AGD
4002	HAICDI$INF	F	64		NA	NEG	N	HA-CURR	N		2017-11-02	2018-01-15	2017-12-10		38	M	N	A				0.5	S	AGD	Y	16	R	AGD	CZ_2017_F49	F	391		1	O	N	CE-PCR		POS	N			2	S	AGD
4003	HAICDI$INF	F	64		NA	POS	N	HA-CURR	N		2017-11-29	2018-01-10	2017-12-09		10	M	Y-Hosp	A				3	R	AGD	Y	16	R	AGD	CZ_2017_F50	F	392		176	O	N	CE-PCR		POS	N			2	S	AGD
4004	HAICDI$INF	F	43		NA	NEG	N	CA	N		2017-12-04	2018-01-04	2017-12-06		2	F	N	A				0.125	S	AGD	Y	1	S	AGD	CZ_2017_F51	F	393		unknown	O	N	CE-PCR		POS	N			1	S	AGD
4005	HAICDI$INF	F	76		NA	NEG	N	HA-CURR	N		2017-11-28	2018-12-21	2017-12-05		7	F	Y-Hosp	A				2	E	AGD	Y	16	R	AGD	CZ_2017_F52	F	394		1	O	N	CE-PCR		POS	N			2	S	AGD
4006	HAICDI$INF	F	70		NA	NEG	N	HA-CURR	N		2017-11-28	2018-01-10	2017-12-05		7	M	N	A				0.125	S	AGD	Y	1	S	AGD	CZ_2017_F53	F	395		14	O	N	CE-PCR		POS	N			0.125	S	AGD
4007	HAICDI$INF	F	70		NA	NEG	N	HA-CURR	N		2017-11-28	2018-01-10	2017-12-28		30	M	Y-Hosp	A				0.125	S	AGD	Y	0.5	S	AGD	CZ_2017_F53	F	396		14	O	Y	CE-PCR		POS	N			0.125	S	AGD
4008	HAICDI$INF	F	75		NA	NEG	N	HA-CURR	N		2017-11-22	2017-12-22	2017-12-03		11	F	Y-Hosp	A				0.125	S	AGD	Y	1	S	AGD	CZ_2017_F54	F	397		2	O	N	CE-PCR		POS	N			0.25	S	AGD
4009	HAICDI$INF	F	67		NA	NEG	N	HA-CURR	N		2017-11-22	2017-12-08	2017-12-03		11	M	Y-Hosp	A				0.5	S	AGD	Y	2	S	AGD	CZ_2017_F55	F	398		unknown	O	N	CE-PCR		POS	N			0.5	S	AGD
4010	HAICDI$INF	F	73		NA	NEG	N	HA-CURR	y		2017-11-03	2018-01-02	2017-12-03		30	F	Y-Hosp	A				0.125	S	AGD	Y	0.5	S	AGD	CZ_2017_F56	F	399		12	O	N	CE-PCR		POS	N			0.125	S	AGD
4011	HAICDI$INF	F	86		NA	NEG	N	HA-CURR	y		2017-11-12	2018-12-26	2017-12-01		19	M	Y-Hosp	DPOSREL	390			1	S	AGD	Y	16	R	AGD	CZ_2017_F57	F	400		1	O	N	CE-PCR		POS	N			1	S	AGD
data_1	HAICDI$INF	M	89		NA	NOTEST	N	HA-CURR	y		2017-10-02	2017-10-13	2017-10-06		4	F	Y-Hosp	A							N				CZ_2017_M11	M	401		NA		N			NOTEST
data_10	HAICDI$INF	M	48		NA	NOTEST	N	HA-CURR	N		2017-10-10	2018-02-02	2017-11-12		33	M	N	A							N				CZ_2017_M12	M	402		NA		N			NOTEST
data_11	HAICDI$INF	M	59		NA	NOTEST	N	HA-CURR	N		2017-11-02	2017-12-05	2017-11-16		14	M	N	A							N				CZ_2017_M13	M	403		NA		N			NOTEST
data_12	HAICDI$INF	M	23		NA	NOTEST	N	HA-CURR	N		2017-11-03	2017-11-30	2017-11-18		15	M	Y-Hosp	A							N				CZ_2017_M14	M	404		NA		N			NOTEST
data_13	HAICDI$INF	M	65		NA	NOTEST	Y	HA-CURR	N		2017-11-21	2017-11-30	2017-11-21		0	M	Y-Hosp	A							N				CZ_2017_M15	M	405		NA		N			NOTEST
data_14	HAICDI$INF	M	76		NA	NOTEST	N	HA-CURR	N		2017-11-19	2017-11-27	2017-11-22		3	M	N	A							N				CZ_2017_M16	M	406		NA		N			NOTEST
data_15	HAICDI$INF	M	92		NA	NOTEST	N	HA-CURR	N		2017-10-21	2017-12-11	2017-11-25		35	F	Y-Hosp	A							N				CZ_2017_M17	M	407		NA		N			NOTEST
data_16	HAICDI$INF	M	77		NA	NOTEST	N	CA	N		2017-11-24	2017-12-04	2017-11-24		0	F	N	A							N				CZ_2017_M18	M	408		NA		N			NOTEST
data_17	HAICDI$INF	M	90		NA	NOTEST	N	HA-CURR	N		2017-11-10	2018-01-03	2017-11-28		18	F	Y-Hosp	A							N				CZ_2017_M19	M	409		NA		N			NOTEST
data_18	HAICDI$INF	M	67		NA	NOTEST	Y	HA-CURR	N		2017-12-08	2017-12-12	2017-12-06		-2	M	N	A							N				CZ_2017_M20	M	410		NA		N			NOTEST
data_19	HAICDI$INF	M	95		NA	NOTEST	N	HA-CURR	N		2017-11-29	2017-12-18	2017-12-06		7	F	Y-Hosp	A							N				CZ_2017_M21	M	411		NA		N			NOTEST
data_2	HAICDI$INF	M	57		NA	NOTEST	Y	CA	N		2017-10-12	2017-11-06	2017-08-07		-66	M	N	DDEFREL	91						N				CZ_2017_M22	M	412		NA		Y			NOTEST
data_20	HAICDI$INF	M	97		NA	NOTEST	N	HA-CURR	N		2017-11-23	2018-01-08	2017-12-06		13	F	Y-Hosp	A							N				CZ_2017_M23	M	413		NA		Y			NOTEST
data_21	HAICDI$INF	M	86		NA	NOTEST	N	HA-CURR	N		2017-11-30	2017-12-11	2017-12-07		7	M	Y-Hosp	A							N				CZ_2017_M24	M	414		NA		N			NOTEST
data_22	HAICDI$INF	M	84		NA	NOTEST	N	HA-CURR	N		2017-11-22	2017-12-19	2017-12-11		19	M	Y-Hosp	A							N				CZ_2017_M25	M	415		NA		N			NOTEST
data_23	HAICDI$INF	M	89		NA	NOTEST	N	HA-CURR	N		2017-12-07	2018-01-08	2017-12-17		10	F	Y-Hosp	A							N				CZ_2017_M26	M	416		NA		N			NOTEST
data_24	HAICDI$INF	M	50		NA	NOTEST	N	HA-CURR	N		2017-12-11	2017-12-21	2017-12-18		7	F	Y-Hosp	A							N				CZ_2017_M27	M	417		NA		N			NOTEST
data_25	HAICDI$INF	M	65		NA	NOTEST	N	HA-CURR	N		2017-12-10	2018-01-01	2017-12-19		9	M	N	A							N				CZ_2017_M28	M	418		NA		N			NOTEST
data_26	HAICDI$INF	M	87		NA	NOTEST	N	HA-CURR	N		2017-12-14	2018-01-09	2017-12-26		12	F	Y-Hosp	A							N				CZ_2017_M29	M	419		NA		N			NOTEST
data_27	HAICDI$INF	F	77		NA	NOTEST	N	HA-CURR	N		2017-10-14	2017-11-13	2017-10-29		15	M	N	A							N				CZ_2017_F58	F	420		NA		N			NOTEST
data_28	HAICDI$INF	F	69		NA	NOTEST	N	HA-CURR	N		2017-07-20	2017-12-01	2017-10-24		96	M	Y-Hosp	A							N				CZ_2017_F59	F	421		NA		N			NOTEST
data_29	HAICDI$INF	G	72		NA	NOTEST	N	HA-CURR	N	2017-12-04	2017-07-26	2017-12-22	2017-12-04	2017-12-04	131	M	Y-Hosp	A							N				CZ_2017_G4	G	422		NA		Y			NOTEST
data_3	HAICDI$INF	M	96		NA	NOTEST	Y	HA-CURR	y		2017-09-25	2018-11-06	2017-09-10		-15	M	Y-Hosp	DDEFREL	422						N				CZ_2017_M30	M	423		NA		Y			NOTEST
data_30	HAICDI$INF	G	43		NA	NOTEST	N	HA-CURR	N	2017-10-11	2017-10-04	2017-10-18	2017-10-10	2017-10-11	6	M	N	A							N				CZ_2017_G20	G	424		NA		N			NOTEST
data_31	HAICDI$INF	K	80		NA	NOTEST	N	HA-CURR	N		2017-10-07	2018-01-02	2017-10-23		16	F	N	A							N				CZ_2017_K22	K	425		NA		N			NOTEST
data_32	HAICDI$INF	M	44		NA	NOTEST	N	UNK	Unk		2017-08-08	2017-10-31	2017-10-18		71	F	N	DPOSREL	13						N				CZ_2017_M31	M	426		NA		Y			NOTEST
data_33	HAICDI$INF	N	73		NA	NOTEST	Y	CA	N		2017-11-21	2017-12-01	2017-11-20		-1	F	N	A							N				CZ_2017_N16	N	427		NA		N			NOTEST
data_4	HAICDI$INF	M	95		NA	NOTEST	N	HA-CURR	N		2017-10-06	2017-11-27	2017-10-19		13	M	N	A							N				CZ_2017_M32	M	428		NA		Y			NOTEST
data_5	HAICDI$INF	M	26		NA	NOTEST	N	HA-CURR	N		2017-10-19	2017-10-30	2017-10-25		6	F	Y-Hosp	A							N				CZ_2017_M33	M	429		NA		N			NOTEST
data_6	HAICDI$INF	M	65		NA	NOTEST	Y	HA-CURR	N		2017-11-28	2018-12-04	2017-11-28		0	F	Y-Hosp	A							N				CZ_2017_M34	M	430		NA		N			NOTEST
data_7	HAICDI$INF	M	92		NA	NOTEST	N	HA-CURR	y		2017-10-16	2018-11-20	2017-10-31		15	F	N	DNOTREL	385						N				CZ_2017_M35	M	431		NA		N			NOTEST
data_8	HAICDI$INF	M	60		NA	NOTEST	N	HA-CURR	N		2017-10-22	2017-11-14	2017-11-02		11	F	Y-Hosp	A							N				CZ_2017_M36	M	432		NA		N			NOTEST
data_9	HAICDI$INF	M	80		NA	NOTEST	N	HA-CURR	N		2017-10-19	2017-12-20	2017-11-08		20	M	N	A							N				CZ_2017_M37	M	433		NA		Y			NOTEST

## Sheet: tabulka
				Clostridium difficile infections by type, 16 hospitals, 10-12/2017	Number (%)	Mean incidence density (95% CI)	Ribotype association p˂0.05	Moxifloxacin resistance association p˂0.05
				CDI cases	433 (100)	4.0 [95% CI 3.2-4.7]
				Healtcare-associated CDIs	330 (76.2)	3.5 [95% CI 2.8-4.1]	for RT001or RTs 001 and 176	yes
				Community-associated and unknown origin CDIs	52 (12.0)	0.5 [95% CI 0.3-0.8]
				Recurrent CDI	51 (11.8)	0.5 [95% CI 0.3-0.7]	for RTs 001 and 176	no
				Complicated course	65 (15.0)		no	no
				Death	88 (20.3)		for RT001or RTs 001 and 176	yes
				Characterisation of C. difficile isolates, 16 hospitals, 10-12/2017	379 (87.5)
				Ribotyping and toxin genes detection
				Ribotype 001	127 (33.5)
				Ribotype 176	44 (11.6)
				Others (30 profiles)	208 (54.9)
				Binary toxin genes positive (023, 027, 033, 078, 126, 176 and two unrecognized)	75 (19.8)
				Antimicrobial susceptibility testing	susceptible (%)	reduced susceptibility (%)
				Metronidazole (breakpoint 2 mg/L)	371 (97.9)	n=19 (5.0), RTs: 001 n=8, 027 n=6, 176 n=5
				Vancomycin (breakpoint 2 mg/L)	378 (99.7)	n=2 (0.5), RTs: 001, 012
				Moxifloxacin (breakpoint 4 mg/L)	193 (50.9)	186 (49.1), RTs: 001, 002, 012, 017, 027, 033, 078, 126, 176, 413.
